# Supplementary material for: Comparative Metabolome Analyses of Ivermectin-Resistant and -Susceptible Strains of Haemonchus contortus
Source: Animals (Basel). 2023 Jan 28;13(3):456. doi: 10.3390/ani13030456 (PMC9913829; doi:10.3390/ani13030456)
Supplement: Supplementary file 1 [file animals-13-00456-s001.zip]

Archive with 4 entries (4 files):
- Table S1- meta_intensity_all.xls
- Table S2-metabolites identified in both Haemonchus contortus ivermectin resistant and susceptible strains-1.xls
- Table S3-R.vs.S_differential metabolites between Haemonchus contortus ivermectin resistant and susceptible strains.xls
- Table S4-R.vs.S_all_kegg_enrichment.xls
