# Supplementary material for: Comparative Metabolome Analyses of Ivermectin-Resistant and -Susceptible Strains of Haemonchus contortus
Source: Animals (Basel). 2023 Jan 28;13(3):456. doi: 10.3390/ani13030456 (PMC9913829; doi:10.3390/ani13030456)
Supplement: Supplementary file 1 [file animals-13-00456-s001.zip › Table S1- meta_intensity_all.xls]

Compound_ID	Name	Chinese name	Formula	Molecular Weight	RT [min]	Class(English)	Class(Chinese)	CAS	all_S1	all_S2	all_S3	all_R1	all_R2	all_R3	all_QC1	all_QC2	all_QC3
Com_1_neg	Isoursodeoxycholic acid	3¦Â-ÐÜÈ¥Ñõµ¨Ëá	C24H40O4	392.57	11.93	Bile Acids	µ¨Ö­Ëá	"78919-26-3"	535000	59290	96920	49290	44440	48210	144900	161100	157200
Com_2_neg	2,3-Dinor-TXB2	2,3-¶þÕýÄýÑª¶ñÍé	C18H30O6	342.427	0.97	Eicosanoid	Ñõ»¯Ö¬ÖÊ	"63250-09-9"	775400	436600	472600	813400	537100	745000	571900	733900	609500
Com_3_neg	Indolelactate	3-ßÅßáÈéËá	C11H11NO3	205.21	6.93	Indole And Its Derivatives	ßÅßá¼°ÆäÑÜÉúÎï	"1821-52-9"	14140	18470	13420	10960	9045	5469	9585	13010	9440
Com_4_neg	Decanoic acid	Õý¹ïËá	C10H20O2	172.265	2.16	Fatty Acyls	Ö¬·¾õ£Àà	"334-48-5"	157000	76170	84260	73890	114000	96930	91680	79580	113900
Com_5_neg	12(S)-HETE	12-ôÇ¶þÊ®ÍéËÄÏ©Ëá	C20H32O3	320.466	13.03	Eicosanoid	Ñõ»¯Ö¬ÖÊ	"54397-83-0"	17150	39240	20210	8031	17530	10760	19880	19760	20340
Com_6_neg	1,5-Anhydro-D-Glucitol	1,5-ôû-D-É½ÀæÌÇ´¼	C6H12O5	164.156	1.11	Sugar Alcohols	ÌÇ´¼	"154-58-5"	20150	23770	16040	16100	15310	12900	16510	20050	19250
Com_7_neg	1,3-Dimethyluric Acid	1,3-¶þ¼×»ùÄòËá	C7H8N4O3	196.163	11.3	Organic Acid And Its Derivatives	ÓÐ»úËá¼°ÆäÑÜÉúÎï	"944-73-0"	152100	157900	148100	161400	157400	166200	154200	159900	156200
Com_8_neg	1-Methylhistamine	1-¼×»ù×é°·	C6H13Cl2N3	198.09	0.95	Polyamine	¶à°·	"6481-48-7"	33880000	31460000	34440000	33880000	33730000	31940000	30910000	33980000	31000000
Com_9_neg	13-Hpotre(R)	13-¹ýÑõÊ®°ËÌ¼ÈýÏ©Ëá	C18H30O4	310.428	11.93	Eicosanoid	Ñõ»¯Ö¬ÖÊ	"121107-97-9"	118200	172100	61470	204300	232400	308500	224700	195800	194200
Com_10_neg	13-HOTrE(r)	13-ôÇ»ùÊ®°ËÌ¼ÈýÏ©Ëá	C18H30O3	294.429	11.34	Eicosanoid	Ñõ»¯Ö¬ÖÊ	"74784-20-6"	61730	62260	56720	65320	54560	59300	60820	60570	62240
Com_11_neg	D-Glucose 6-phosphate	D-ÆÏÌÑÌÇ-6-Á×Ëá	C6H13O9P	260.136	0.92	Carbohydrates And Its Derivatives	ÌÇÀà¼°ÆäÑÜÉúÎï	"56-73-5"	25360000	15390000	13320000	19870000	13870000	17560000	19350000	17740000	17330000
Com_12_neg	VALSARTAN	çÓÉ³Ì¹	C24H29N5O3	435.519	6.98	Amino Acid And Its Derivatives	°±»ùËá¼°ÆäÑÜÉúÎï	"137862-53-4"	5744	3149	1785	5810	2173	7021	5605	5696	3078
Com_13_neg	5'-Adenylic acid	5'-ÏÙàÑßÊºËÜÕËá	C10H14N5O7P	347.221	1.036	Nucleotide And Its Derivates	ºËÜÕËá¼°ÆäÑÜÉúÎï	"61-19-8"	894500	725000	788900	756200	763200	612200	850900	890100	845400
Com_14_neg	UMP	ÄòÜÕ-5-µ¥Á×Ëá	C9H13N2O9P	324.181	1.037	Nucleotide And Its Derivates	ºËÜÕËá¼°ÆäÑÜÉúÎï	"58-97-9"	5186000	4569000	3141000	3691000	1805000	3220000	3919000	4265000	4234000
Com_15_neg	L-Threonine	L-ËÕ°±Ëá	C4H9NO3	119.12	0.888	Amino Acid And Its Derivatives	°±»ùËá¼°ÆäÑÜÉúÎï	"72-19-5"	2007000	1861000	1760000	1558000	1504000	1817000	1843000	1845000	1700000
Com_16_neg	Deoxyguanosine	ÍÑÑõÄñÜÕ	C10H13N5O4	267.241	3.181	Nucleotide And Its Derivates	ºËÜÕËá¼°ÆäÑÜÉúÎï	"961-07-9"	40350	54680	24100	50600	55060	57790	56160	50990	51220
Com_17_neg	Trehalose	º£ÔåÌÇ	C12H22O11	342.296	0.962	Carbohydrates And Its Derivatives	ÌÇÀà¼°ÆäÑÜÉúÎï	"99-20-7"	2742000	1392000	1435000	2102000	1205000	2101000	2222000	2205000	1822000
Com_18_neg	L-Asparagine	L-Ìì¶¬ÃÅõ£°·	C4H8N2O3	132.12	0.843	Amino Acid And Its Derivatives	°±»ùËá¼°ÆäÑÜÉúÎï	"70-47-3"	6173000	7018000	5516000	4343000	3944000	4586000	5121000	5343000	5121000
Com_19_neg	Biopterin	ÉúÎïµûßÊ	C9H11N5O3	237.215	2.097	Organoheterocyclic compounds	ÓÐ»úÔÓ»·»¯ºÏÎï	"22150-76-1"	250700	208400	110100	173600	139300	168500	195400	189200	204400
Com_20_neg	15-Hete	15-ôÇ¶þÊ®ÍéËÄÏ©Ëá	C20H32O3	320.5	13.08	Eicosanoid	Ñõ»¯Ö¬ÖÊ	"54845-95-3"	16680	44270	23350	9375	20140	9507	23220	21480	21190
Com_21_neg	4-Hydroxyphenylacetate	¶Ô-ôÇ»ù±½ÒÒËá	C8H8O3	152.15	0.7	Phenols And Its Derivatives	·ÓÀà¼°ÆäÑÜÉúÎï	"156-38-7"	226900	215400	322900	223100	309600	226600	239200	262700	311300
Com_22_neg	Pyrroloquinoline Quinone	ßÁ¿©à­ßøõ«	C14H6N2O8	330.21	6.3	Organoheterocyclic compounds	ÓÐ»úÔÓ»·»¯ºÏÎï	"72909-34-3"	57020	69610	68740	64060	60710	64770	64370	65690	67390
Com_23_neg	3-Hydroxypropanoic acid	3-ôÇ»ù±ûËá	C3H6O3	90.08	1.15	Organic Acid And Its Derivatives	ÓÐ»úËá¼°ÆäÑÜÉúÎï	"503-66-2"	15120	18409	5517	12180	12560	16360	14120	31380	11080
Com_24_neg	Tartaric Acid	L-¾ÆÊ¯Ëá	C4H6O6	150.09	0.96	Sugar Acids And Its Derivatives	ÌÇËá¼°ÆäÑÜÉúÎï	"87-69-4"	55880	21520	33420	38790	39240	41950	33790	41170	42730
Com_25_neg	Hydroxyphenyllactic acid	ôÇ±½»ùÈéËá	C9H10O4	182.17	5.07	Organic Acid And Its Derivatives	ÓÐ»úËá¼°ÆäÑÜÉúÎï	"306-23-0"	135800	166400	105300	69490	87920	66540	119100	112500	108000
Com_26_neg	4-Hydroxyphenylethanol	¶ÔôÇ»ù±½ÒÒ´¼	C8H10O2	138.16	7.61	Phenols And Its Derivatives	·ÓÀà¼°ÆäÑÜÉúÎï	"501-94-0"	1062000	709200	636100	781100	556800	672100	826900	768700	764700
Com_27_neg	3b,7b-Dihydroxy-5-androsten-17-one	ÐÛçÞ-5-Ï©-3¦Â,7¦Â-¶þ´¼-17-Íª	C19H28O3	304.424	0.96	Hormones	¼¤ËØ	"2487-48-1"	11370	17550	13510	8609	18720	14560	10940	12090	6033
Com_28_neg	13,14-dihydro-15-keto-PGD2	13,14-¶þÇâ-15-ÍªPGD2	C20H32O5	352.465	1.04	Eicosanoid	Ñõ»¯Ö¬ÖÊ	"59894-07-4"	11220	8249	4718	6003	5094	5451	8891	4968	10400
Com_29_neg	Xylitol	Ä¾ÌÇ´¼	C5H12O5	152.146	0.92	Sugar Alcohols	ÌÇ´¼	"87-99-0"	9700	3647	8415	3913	2601	2422	7163	6228	7518
Com_30_neg	Pantetheine	·ºõ£ÛÏ»ùÒÒ°·	C11H22N2O4S	278.13	5.84	Amino Acid And Its Derivatives	°±»ùËá¼°ÆäÑÜÉúÎï	"496-65-1"	16400	7388	13917	20000	14930	18960	15380	16050	13840
Com_31_neg	4-Hydroxy-2-oxoglutaric acid	4-ôÇ»ù-2-ÍªÎì¶þËá	C5H6O6	162.098	0.74	Organic Acid And Its Derivatives	ÓÐ»úËá¼°ÆäÑÜÉúÎï	"1187-99-1"	2132000	1824000	1540000	1758000	1621000	1710000	1883000	1837000	1619000
Com_32_neg	4-Methylpentanoate	4-¼×»ùÎìËá	C6H12O2	116.158	0.89	Organic Acid And Its Derivatives	ÓÐ»úËá¼°ÆäÑÜÉúÎï	"646-07-1"	304400	311200	238700	226800	248800	219400	239800	253700	241300
Com_33_neg	beta-Hydroxyisobutyrate	¦Â-ôÇ»ùÒì¶¡Ëá	C4H8O3	104.104	2.4	Organic Acid And Its Derivatives	ÓÐ»úËá¼°ÆäÑÜÉúÎï	"2068-83-9"	76310	144800	93790	159100	112600	185700	145000	137300	127800
Com_34_neg	Fructose	¹ûÌÇ	C6H12O6	180.063	0.92	Carbohydrates And Its Derivatives	ÌÇÀà¼°ÆäÑÜÉúÎï	"7660-25-5"	318700	331100	325400	245500	287700	277000	307300	242200	291500
Com_35_neg	Undecanedioic acid	Ê®Ò»Íé¶þËá	C11H20O4	216.27	8.77	Fatty Acyls	Ö¬·¾õ£Àà	"1852-04-6"	474200	461500	314600	687300	458200	910400	598700	590700	566000
Com_36_neg	Nonadecanoic acid	ÕýÌ¼Ê®¾ÅËá	C19H38O2	298.5	18.28	Fatty Acyls	Ö¬·¾õ£Àà	"646-30-0"	23890000	22940000	24260000	23790000	24070000	23260000	23160000	24260000	24420000
Com_37_neg	Monobutyl phthalate	ÁÚ±½¶þ¼×Ëáµ¥¶¡õ¥	C12H14O4	222.24	9.719	Organic Acid And Its Derivatives	ÓÐ»úËá¼°ÆäÑÜÉúÎï	"131-70-4"	43630	38210	41490	38510	40320	40660	37580	42410	37080
Com_38_neg	D-Ribose	D-ºËÌÇ	C5H10O5	150.13	0.92	Carbohydrates And Its Derivatives	ÌÇÀà¼°ÆäÑÜÉúÎï	"50-69-1"	27980	16900	14050	21590	18310	10820	23670	23620	16300
Com_39_neg	10-Hydroxydecanoic acid	10-ôÇ»ù¹ïËá	C10H20O3	188.264	8.36	Fatty Acyls	Ö¬·¾õ£Àà	"1679-53-4"	2053	2991	1660	3982	2076	5250	2892	2418	3548
Com_40_neg	2-Hydroxy-3-methylbutanoic acid	2-ôÇ»ù-3-¼×»ù¶¡Ëá	C5H10O3	118.13	4.932	Fatty Acyls	Ö¬·¾õ£Àà	"4026-18-0"	27940	16820	11080	18140	16860	19300	22020	20480	21550
Com_41_neg	orotidine-5-phosphate	ÈéÇåËáºËÜÕ-5-Á×Ëá			2.75	Nucleotide And Its Derivates	ºËÜÕËá¼°ÆäÑÜÉúÎï		454600	453500	352000	421000	433700	448100	466100	460700	411900
Com_42_neg	2-Oxoadipic acid	2-Ñõ´ú¼º¶þËá	C6H8O5	160.125	8.05	Organic Acid And Its Derivatives	ÓÐ»úËá¼°ÆäÑÜÉúÎï	"3184-35-8"	31510	26830	18590	52990	30780	69100	42250	40090	37460
Com_43_neg	Phosphonotyrosine	O-Á×ËáÀÒ°±Ëá	C9H12NO6P	261.168	0.94	Amino Acid And Its Derivatives	°±»ùËá¼°ÆäÑÜÉúÎï	"21820-51-9"	204600	240600	273500	239700	260100	219300	233800	246300	264200
Com_44_neg	N-Propionylglycine	±û¸Ê°±Ëá	C5H9NO3	131.13	2.08	Amino Acid And Its Derivatives	°±»ùËá¼°ÆäÑÜÉúÎï	"21709-90-0"	18390	20530	9529	34090	27110	31650	25070	25890	24330
Com_45_neg	O-Desmethylnaproxen	(S)-2-(6-ôÇ»ù-2-ÝÁ)±ûËá	C13H12O3	216.233	11.86	Benzene and substituted derivatives	±½¼°ÆäÑÜÉúÎï	"52079-10-4"	16440	13360	7755	89030	105200	106000	58840	57930	57210
Com_46_neg	Nelarabine	ÄÎÀ­±õ	C11H15N5O5	297.267	4.11	Others	ÆäËü	"121032-29-9"	57380	69060	44150	29030	32700	36370	49680	50330	45860
Com_47_neg	N-Oleoyl Glycine	N-ÓÍõ£¸Ê°±Ëá	C20H37NO3	339.513	14.62	Organic Acid And Its Derivatives	ÓÐ»úËá¼°ÆäÑÜÉúÎï	"2601-90-3"	2213	3474	1757	1224	2072	1151	2354	2263	2074
Com_48_neg	Carbamoylphosphate	°±¼×»ùõ£Á×Ëá	CH2NO5P--	139.004	0.86	Organic Acid And Its Derivatives	ÓÐ»úËá¼°ÆäÑÜÉúÎï	"590-55-6"	6151000	8298000	3545000	6031000	4837000	6130000	6747000	6151000	5926000
Com_49_neg	carbamaoyl asparatate	°±¼×»ùõ£Ìì¶¬°±Ëá			1.07	Amino Acid And Its Derivatives	°±»ùËá¼°ÆäÑÜÉúÎï		33910	45330	35420	30250	30140	36510	43640	39870	29330
Com_50_neg	Butylmalonic acid	¶¡»ù±û¶þËá	C7H12O4	160.168	0.7	Organic Acid And Its Derivatives	ÓÐ»úËá¼°ÆäÑÜÉúÎï	"534-59-8"	10170000	9463000	7307000	9346000	7788000	8035000	8907000	9325000	9325000
Com_51_neg	Anthranilic acid	ÁÚ°±»ù±½¼×Ëá	C7H7NO2	137.14	1.44	Benzoic Acid And Its Derivatives	±½¼×Ëá¼°ÆäÑÜÉúÎï	"118-92-3"	268500	297300	285300	192100	162100	228700	252200	229500	264100
Com_52_neg	Alloxan	ËÄÑõà×à¤	C4H4N2O5	160.085	0.7	Organoheterocyclic compounds	ÓÐ»úÔÓ»·»¯ºÏÎï	"2244-11-3"	26350000	25690000	20140000	24670000	21820000	21720000	23750000	26250000	23200000
Com_53_neg	allantoate	ÄòÄÒËá	C4H8N4O4	176.131	1.06	Organic Acid And Its Derivatives	ÓÐ»úËá¼°ÆäÑÜÉúÎï		16750	23850	18800	13050	12510	10910	14660	21230	16200
Com_54_neg	cis-4-Hydroxy-D-proline	Ë³Ê½-4-ôÇ»ù-D-¸¬°±Ëá	C5H9NO3	131.13	2.26	Organic Acid And Its Derivatives	ÓÐ»úËá¼°ÆäÑÜÉúÎï	"2584-71-6"	721100	736700	489800	800200	701500	903200	804400	777400	764500
Com_55_neg	cholesteryl sulfate	µ¨çÞ´¼ÁòËáÑÎ	C27H46O4S	466.717	0.94	Hormones	¼¤ËØ	"1256-86-6"	185300	149100	153600	179900	150800	112800	194800	148800	155100
Com_56_neg	8(R)-Hydroxy-(5Z,9E,11Z,14Z)-eicosatetraenoic acid	8(R)-ôÇ»ù¶þÊ®Ì¼ËÄÏ©Ëá	C20H32O3	320.466	13.08	Eicosanoid	Ñõ»¯Ö¬ÖÊ	"105500-09-2"	25220	61400	32510	12500	28620	13280	32810	31880	29750
Com_57_neg	6-Phospho-D-glucono-1,5-lactone	6-Á×Ëá-ÆÏÌÑÌÇ-1,5-ÄÚõ¥	C6H11O9P	258.12	0.97	Sugar Acids And Its Derivatives	ÌÇËá¼°ÆäÑÜÉúÎï	"2641-81-8"	311900	208600	162400	233400	164600	198000	231000	256500	226900
Com_58_neg	6-Phospho-D-gluconate	6-Á×ËáÆÏÌÑÌÇËá	C6H13O10P	276.135	0.98	Sugar Acids And Its Derivatives	ÌÇËá¼°ÆäÑÜÉúÎï	"921-62-0"	471000	390300	273300	288600	233000	236400	344000	297600	272400
Com_59_neg	acetoacetate	ÒÒõ£ÒÒËá	C4H6O3	102.089	1.69	Organic Acid And Its Derivatives	ÓÐ»úËá¼°ÆäÑÜÉúÎï	"541-50-4"	40820	20720	15390	13000	7199	8536	30540	13350	20460
Com_60_neg	Acetyl phosphate	ÒÒõ£Á×Ëá	C2H5O5P	140.032	0.9	Organic Acid And Its Derivatives	ÓÐ»úËá¼°ÆäÑÜÉúÎï	"590-54-5"	975400	612500	528800	1317000	757900	1290000	1019000	856600	897200
Com_61_neg	9,10-Dihome	(¡À)9,10-¶þôÇ»ù-12Z-Ê®°ËÌ¼Ï©Ëá	C18H34O4	314.46	11.33	Eicosanoid	Ñõ»¯Ö¬ÖÊ	"53734-70-6"	7226	8395	6149	6048	4552	5551	8505	5827	6322
Com_62_neg	ADP-ribose	ADPºËÌÇ	C15H23N5O14P2	591.315	1.05	Nucleotide And Its Derivates	ºËÜÕËá¼°ÆäÑÜÉúÎï	"20762-30-5"	52310	30880	89060	18290	12050	13150	39470	39410	32530
Com_63_neg	Ala-trp	L-±û°±õ£-L-É«°±Ëá	C14H17N3O3	275.303	5.46	Amino Acid And Its Derivatives	°±»ùËá¼°ÆäÑÜÉúÎï	"16305-75-2"	15180	11860	8269	5772	8282	6723	10520	10570	8421
Com_64_neg	N-Acetylglucosamine 1-phosphate	N-ÒÒõ£ÆÏÌÑÌÇ°· 1-Á×Ëá	C8H16NO9P	301.1	0.91	Carbohydrates And Its Derivatives	ÌÇÀà¼°ÆäÑÜÉúÎï		1173000	914300	522000	830200	887300	771100	959800	1039000	1019000
Com_65_neg	Adrenochrome	2-Ïõ»ù-5-ôÇ»ù±½¼×È©	C9H9NO3	179.17	5.84	Organoheterocyclic compounds	ÓÐ»úÔÓ»·»¯ºÏÎï	"54-06-8"	41100	15120	9612	14640	11450	12390	24340	27080	22650
Com_66_neg	5-Oxo-ETE	5-Ñõ´úETE	C20H30O3	318.4	12.48	Fatty Acyls	Ö¬·¾õ£Àà	"126432-17-5"	4141	9779	4207	2522	3346	1115	5092	4676	3960
Com_67_neg	2-C-Methyl-D-erythritol 2,4-cyclodiphosphate	2-C-¼×»ù-D-³àÞºÌÇ´¼-2,4-»·¶þÁ×Ëáõ¥	C5H12O9P2	278.09	0.89	Organic oxygen compounds	ÓÐ»úÑõ»¯ºÏÎï	"143488-44-2"	1153000	1869000	1785000	1118000	1199000	2079000	1874000	1610000	1351000
Com_68_neg	Allolithocholic acid	±ðÊ¯µ¨Ëá	C24H40O3	376.579	11.18	Bile Acids	µ¨Ö­Ëá	"2276-93-9"	1943000	1591000	1670000	1244000	1714000	1224000	1604000	1398000	1341000
Com_69_neg	D-Mannose 6-phosphate	D-¸ÊÂ¶ÌÇ6-Á×Ëá	C6H13O9P	260.14	0.87	Carbohydrates And Its Derivatives	ÌÇÀà¼°ÆäÑÜÉúÎï	"3672-15-9"	24410000	15800000	13290000	20520000	13320000	15260000	19620000	18360000	18220000
Com_70_neg	4-Hydroxy-6-methyl-2-pyrone	4-ôÇ»ù-6-¼×»ù-2-ßÁà«Íª	C6H6O3	126.11	0.84	Organoheterocyclic compounds	ÓÐ»úÔÓ»·»¯ºÏÎï	"675-10-5"	39920	112500	59260	75650	80170	70960	69670	82870	78480
Com_71_neg	Ethyl myristate	Èâ¶¹Þ¢ËáÒÒõ¥	C16H32O2	256.42	15.68	Fatty Acyls	Ö¬·¾õ£Àà	"124-06-1"	7972000	6438000	4638000	5380000	6746000	5230000	6773000	6217000	6197000
Com_72_neg	m-Coumaric acid	¼äÏã¶¹Ëá	C9H8O3	164.16	1.83	Cinnamic acids and derivatives	Èâ¹ðËá¼°ÆäÑÜÉúÎï	"588-30-7"	228800	196400	136900	235800	246600	247300	209700	198600	238300
Com_73_neg	Isocitrate	ÒìÄûÃÊËá	C6H8O7	192.12	1.46	Organic Acid And Its Derivatives	ÓÐ»úËá¼°ÆäÑÜÉúÎï	"320-77-4"	25910000	27720000	16280000	22410000	13510000	19940000	28130000	22860000	19500000
Com_74_neg	Glycohyocholic acid Sodium salt	¸Ê°±Öíµ¨ËáÄÆÑÎ	C26H42NNaO6	487.6	8.98	Bile Acids	µ¨Ö­Ëá	"32747-08-3"	182900	158300	92640	83640	165100	104100	164000	144900	147800
Com_75_neg	N alpha-Acetyl-L-Arginine	N¦Á-ÒÒõ£-L-¾«°±Ëá	C8H16N4O3	216.238	1.03	Amino Acid And Its Derivatives	°±»ùËá¼°ÆäÑÜÉúÎï	"155-84-0"	194500	187900	170700	114100	87340	109300	120300	139100	161400
Com_76_neg	L-Fucose	L-ÑÒÔåÌÇ	C6H12O5	164.156	0.98	Carbohydrates And Its Derivatives	ÌÇÀà¼°ÆäÑÜÉúÎï	"2438-80-4"	18980	16730	19490	20660	26760	22690	24980	19320	14150
Com_77_neg	Prostaglandin B2	Ç°ÁÐÏÙËØB2	C20H30O4	334.45	0.7	Hormones	¼¤ËØ	"13367-85-6"	15880	12230	9579	9798	10150	11710	13090	14000	10140
Com_78_neg	Uridine 5'-Diphospho-N-Acetylgalactosamine	ÄòÜÕ-5'-¶þÁ×Ëá-N-ÒÒõ£»ù°±»ù°ëÈéÌÇ	C17H27N3O17P2	607.354	1.0	Nucleotide And Its Derivates	ºËÜÕËá¼°ÆäÑÜÉúÎï	"7277-98-7"	1235000	1654000	1118000	976200	792800	1073000	1666000	1376000	1223000
Com_79_neg	D-Glucuronic acid	ÆÏÌÑÌÇÈ©Ëá	C6H10O7	194.14	0.894	Sugar Acids And Its Derivatives	ÌÇËá¼°ÆäÑÜÉúÎï	"6556-12-3"	857100	703100	697800	610900	519600	572100	686100	805000	664000
Com_80_neg	L-Lactic acid	L-ÈéËá	C3H6O3	90.08	1.487	Organic Acid And Its Derivatives	ÓÐ»úËá¼°ÆäÑÜÉúÎï	"79-33-4"	354600	169100	204000	243600	161000	243200	250100	254200	230500
Com_81_neg	L-Malate	Æ»¹ûËá	C4H6O5	134.09	1.089	Tca Cycle	ÈýôÈËáÑ­»·	"97-67-6"	47680000	49910000	20340000	49380000	28610000	53090000	48090000	45140000	42460000
Com_82_neg	Ureidosuccinic acid	°±»ù¼×õ£-DL-Ìì¶¬°±Ëá	C5H8N2O5	176.13	1.031	Amino Acid And Its Derivatives	°±»ùËá¼°ÆäÑÜÉúÎï	"923-37-5"	159600	71450	56210	110700	122700	165800	106500	87790	146800
Com_83_neg	L-Gulono-1,4-lactone	¹ÅÂåÌÇËáÄÚõ¥	C6H10O6	178.14	0.948	Sugar Acids And Its Derivatives	ÌÇËá¼°ÆäÑÜÉúÎï	"1128-23-0"	29560	44740	29990	34430	27060	32260	27770	32750	36220
Com_84_neg	3-Methyladipic acid	3-¼×»ù¼º¶þËá	C7H12O4	160.17	5.747	Fatty Acyls	Ö¬·¾õ£Àà	"3058-01-3"	627200	468700	346200	530700	391100	715500	591800	542300	521300
Com_85_neg	CTP	5'-ÈýÁ×Ëá°ûÜÕ	C9H16N3O14P3	483.156	0.87	Nucleotide And Its Derivates	ºËÜÕËá¼°ÆäÑÜÉúÎï	"65-47-4"	24630	33440	23900	23390	36080	18800	38550	25200	35800
Com_86_neg	Prostaglandin F2alpha	Ç°ÁÐÏÙËØF2¦Á	C20H34O5	354.481	11.33	Hormones	¼¤ËØ	"551-11-1"	9173	17890	9571	11710	16460	14880	13460	11140	14690
Com_87_neg	Prostaglandin A1	Ç°ÁÐÏÙËØA1	C20H32O4	336.466	11.38	Hormones	¼¤ËØ	"14152-28-4"	6068	20300	10350	9899	11530	14730	17070	16540	16120
Com_88_neg	Phosphocreatine	¼¡ËáÁ×Ëá	C4H10N3O5P	211.113	0.91	Organic Acid And Its Derivatives	ÓÐ»úËá¼°ÆäÑÜÉúÎï	"67-07-2"	29420	23380	21140	23370	26740	21420	18110	18340	20890
Com_89_neg	L-Histidine	L-×é°±Ëá	C6H9N3O2	155.15	0.76	Amino Acid And Its Derivatives	°±»ùËá¼°ÆäÑÜÉúÎï	"71-00-1"	2752000	2595000	1650000	3412000	2333000	3741000	2958000	2700000	2855000
Com_90_neg	D-threo-Isocitric acid	D-ËÕ°±Ëá-ÒìÄûÃÊËá	C6H8O7	192.124	1.41	Organic Acid And Its Derivatives	ÓÐ»úËá¼°ÆäÑÜÉúÎï	"6061-97-8"	4243000	4842000	2663000	4264000	2273000	3701000	4351000	4392000	3373000
Com_91_neg	Stearic acid	Ó²Ö¬Ëá	C18H36O2	284.477	2.27	Fatty Acyls	Ö¬·¾õ£Àà	"57-11-4"	9435000	9836000	6314000	9976000	9493000	12340000	11040000	9823000	9878000
Com_92_neg	3'-Dephospho-CoA	3'-Á×Ëá¸¨Ã¸A	C21H35N7O13P2S	687.554	4.47	Co-Enzyme Factor	¸¨Ã¸Òò×Ó	"3633-59-8"	40270	49940	36450	12480	10980	9442	37560	34260	29490
Com_93_neg	L-Homoserine	L-¸ßË¿°±Ëá	C4H9NO3	119.119	1.9	Amino Acid And Its Derivatives	°±»ùËá¼°ÆäÑÜÉúÎï	"672-15-1"	89260	123900	97770	132100	45760	133400	124200	115600	107100
Com_94_neg	Anthranilate O-Hexosyl-O-Hexoside	ÁÚ°±»ù±½¼×Ëá¶þ¼ºÌÇÜÕ			14.89	Benzoic Acid And Its Derivatives	±½¼×Ëá¼°ÆäÑÜÉúÎï		992	642	387	3536	385	159	433	373	488
Com_95_neg	D-Glyceraldehyde 3-phosphate	D-¸ÊÓÍÈ©-3-Á×Ëá	C3H7O6P	170.058	7.37	Organic Acid And Its Derivatives	ÓÐ»úËá¼°ÆäÑÜÉúÎï	"591-57-1"	11370	8884	8507	10240	10850	11930	10600	10720	10910
Com_96_neg	DL-o-Tyrosine	DL-O-ÀÒ°±Ëá	C9H11NO3	181.189	1.81	Organic Acid And Its Derivatives	ÓÐ»úËá¼°ÆäÑÜÉúÎï	"2370-61-8"	11310000	10530000	7171000	11650000	11250000	11690000	11960000	11320000	11170000
Com_97_neg	D-Lactic acid	D-ôÇ»ù±ûËá	C3H6O3	90.08	1.44	Organic Acid And Its Derivatives	ÓÐ»úËá¼°ÆäÑÜÉúÎï	"10326-41-7"	338600	196500	210600	234500	199400	262000	265200	227500	257900
Com_98_neg	Dihydroxyacetone phosphate	Á×Ëá¶þôÇ»ù±ûÍª	C3H7O6P	170.058	0.9	Carbohydrates And Its Derivatives	ÌÇÀà¼°ÆäÑÜÉúÎï	"57-04-5"	432700	299900	390900	652800	543500	540600	376500	395100	290500
Com_99_neg	Sucrose	D-ÕáÌÇ	C12H22O11	342.297	0.99	Carbohydrates And Its Derivatives	ÌÇÀà¼°ÆäÑÜÉúÎï	"57-50-1"	2017000	1157000	1011000	1933000	1380000	2032000	2056000	1715000	1659000
Com_100_neg	D-Ribose 5-phophate	D-ºËÌÇ-5-Á×Ëá	C5H11O8P	230.11	0.89	Organic Acid And Its Derivatives	ÓÐ»úËá¼°ÆäÑÜÉúÎï	"207671-46-3"	8818000	3515000	3326000	4855000	4018000	3611000	5282000	4950000	5124000
Com_101_neg	D-Xylulose 5-phosphate	D-Ä¾ÍªÌÇ-5-Á×Ëá	C5H11O8P	230.11	0.9	Carbohydrates And Its Derivatives	ÌÇÀà¼°ÆäÑÜÉúÎï	"4212-65-1"	35020000	28790000	18650000	28300000	22990000	24020000	27180000	28790000	27800000
Com_102_neg	D-Xylonate	Ä¾ÌÇËá	C5H10O6	166.129	0.91	Organic Acid And Its Derivatives	ÓÐ»úËá¼°ÆäÑÜÉúÎï	"526-91-0"	213800	224400	186700	181900	161400	168300	198600	212000	200200
Com_103_neg	dUMP	ÍÑÑõÄòÜÕËá	C9H13N2O8P	308.182	0.92	Nucleotide And Its Derivates	ºËÜÕËá¼°ÆäÑÜÉúÎï	"964-26-1"	299400	553200	416800	323000	304400	473400	335600	314900	497200
Com_104_neg	Ethylmalonate	ÒÒ»ù±û¶þËá	C5H8O4	132.115	6.37	Organic Acid And Its Derivatives	ÓÐ»úËá¼°ÆäÑÜÉúÎï	"601-75-2"	29310	24560	18750	15630	10240	13720	18680	20380	20550
Com_105_neg	2-Methylpentanedioic acid	2-¼×»ùÎì¶þËá	C6H10O4	146.14	5.012	Organic Acid And Its Derivatives	ÓÐ»úËá¼°ÆäÑÜÉúÎï	"617-62-9"	240700	163400	160100	171700	160600	264900	189100	217500	181200
Com_106_neg	Methylmalonate	¼×»ù±û¶þËá	C4H6O4	118.09	1.938	Organic Acid And Its Derivatives	ÓÐ»úËá¼°ÆäÑÜÉúÎï	"516-05-2"	16970000	22780000	18260000	24780000	9002000	24940000	21350000	20800000	20120000
Com_107_neg	Dulcitol	¼ºÁù´¼	C6H14O6	182.17	0.897	Carbohydrates And Its Derivatives	ÌÇÀà¼°ÆäÑÜÉúÎï	"608-66-2"	10460	5788	5986	6118	4604	4219	7406	5650	9044
Com_108_neg	Gluconolactone	ÆÏÌÇËáÄÚõ¥	C6H10O6	178.14	1.02	Amino Acid And Its Derivatives	°±»ùËá¼°ÆäÑÜÉúÎï	"90-80-2"	60700	64830	35400	59000	52020	67340	66260	60790	43570
Com_109_neg	Sebacic acid	¹ï¶þËá	C10H18O4	202.248	8.111	Organic Acid And Its Derivatives	ÓÐ»úËá¼°ÆäÑÜÉúÎï	"111-20-6"	256900	274200	225300	289500	240000	336400	293200	285700	266600
Com_110_neg	Tiglic acid	Ìè¸÷Ëá	C5H8O2	100.116	1.07	Fatty Acyls	Ö¬·¾õ£Àà	"80-59-1"	216200	176500	269700	176600	204400	204900	287100	319900	332700
Com_111_neg	Oxaloacetate	²Ýõ£ÒÒËá	C4H4O5	132.072	0.71	Organic Acid And Its Derivatives	ÓÐ»úËá¼°ÆäÑÜÉúÎï	"328-42-7"	3075000	2659000	2340000	2802000	2313000	2529000	2855000	2689000	2708000
Com_112_neg	alpha-Benzylsuccinic acid	¦Á-ÜÐ»ù¶¡¶þËá	C11H12O4	208.211	0.71	Organic Acid And Its Derivatives	ÓÐ»úËá¼°ÆäÑÜÉúÎï	"884-33-3"	114400	92430	66380	86970	94370	68490	119200	84010	97190
Com_113_neg	5-Methoxytryptophol	5-¼×Ñõ»ùßÅßá-3-ÒÒ´¼	C11H13NO2	191.23	3.77	Organoheterocyclic compounds	ÓÐ»úÔÓ»·»¯ºÏÎï	"712-09-4"	40840	27990	18980	40790	42400	47540	43070	41820	38430
Com_114_neg	2-Hydroxyisocaproic Acid	2-ôÇ»ù-4-¼×»ùÎìËá	C6H12O3	132.158	6.39	Fatty Acyls	Ö¬·¾õ£Àà	"498-36-2"	24370	25330	16530	16540	9269	10190	18530	16990	16500
Com_115_neg	Trehalose 6-phosphate	º£ÔåÌÇ-6-Á×Ëá	C12H23O14P	422.276	0.96	Carbohydrates And Its Derivatives	ÌÇÀà¼°ÆäÑÜÉúÎï	"4484-88-2"	642600	440900	287800	661500	513000	582400	661800	570800	533800
Com_116_neg	Terephthalic Acid	¶Ô±½¶þ¼×Ëá	C8H6O4	166.131	5.7	Benzoic Acid And Its Derivatives	±½¼×Ëá¼°ÆäÑÜÉúÎï	"100-21-0"	1102000	681400	743000	672300	649100	672900	834900	787500	733300
Com_117_neg	Citicoline	°û¶þÁ×µ¨¼î	C14H26N4O11P2	488.324	0.89	Pyrimidines and pyrimidine derivatives	à×à¤¼°ÆäÑÜÉúÎï	"987-78-0"	16140	21900	15160	18700	14080	12340	25060	20790	11620
Com_118_neg	Homotaurine	3-°±»ù±ûÍé»ÇËá	C3H9NO3S	139.17	0.84	Organic Acid And Its Derivatives	ÓÐ»úËá¼°ÆäÑÜÉúÎï	"3687-18-1"	35360	33940	15580	13830	16180	25650	31150	28520	20850
Com_119_neg	Glycylglycine	Ë«¸ÊëÄ	C4H8N2O3	132.12	0.8	Amino Acid And Its Derivatives	°±»ùËá¼°ÆäÑÜÉúÎï	"556-50-3"	470100	572400	381500	274100	287100	287700	446600	378100	381600
Com_120_neg	Allitol	ËâÌÇ´¼	C6H14O6	182.172	0.91	Sugar Alcohols	ÌÇ´¼	"488-44-8"	12620	9233	16660	8537	5964	5137	8164	6919	11400
Com_121_neg	scyllo-Inositol	ÇàÐ·¼¡´¼	C6H12O6	180.16	0.853	Carbohydrates And Its Derivatives	ÌÇÀà¼°ÆäÑÜÉúÎï	"488-59-5"	467900	695900	415200	354600	316100	335000	474200	459000	411300
Com_122_neg	Succinic acid	çúçêËá	C4H6O4	118.09	1.936	Tca Cycle	ÈýôÈËáÑ­»·	"110-15-6"	43330000	58460000	46360000	62590000	23670000	61250000	55520000	52810000	51660000
Com_123_neg	Thymidine	ÐØÜÕ	C10H14N2O5	242.23	4.289	Nucleotide And Its Derivates	ºËÜÕËá¼°ÆäÑÜÉúÎï	"50-89-5"	3444	1634	1867	2150	2221	2147	2764	2308	2416
Com_124_neg	Xanthurenic Acid	»ÆÄòËá	C10H7NO4	205.17	4.977	Organic Acid And Its Derivatives	ÓÐ»úËá¼°ÆäÑÜÉúÎï	"59-00-7"	543900	566800	358000	552400	528700	583600	573100	543100	508800
Com_125_neg	Nicotinamide N-oxide	N-Ñõ´úÑÌõ£°·	C6H6N2O2	138.12	18.288	Vitamins	Î¬ÉúËØ	"1986-81-8"	612900	626000	592800	614300	596000	595300	655400	639000	618100
Com_126_neg	cis-Aconitic acid	Ë³Ê½ÎÚÍ·Ëá	C6H6O6	174.11	1.766	Tca Cycle	ÈýôÈËáÑ­»·	"585-84-2"	149300	143200	112500	112700	74540	138100	145300	148800	130200
Com_127_neg	Riboflavin-5-phosphate	2,6-Ýì¶þ·Ó	C17H21N4O9P	456.344	5.52	Nucleotide And Its Derivates	ºËÜÕËá¼°ÆäÑÜÉúÎï	"146-17-8"	33170	32780	22450	25810	22620	20300	34230	32590	26660
Com_128_neg	D-Glucopyranose	¦Â-D-ÆÏÌÑÌÇ	C6H12O6	180.156	0.87	Carbohydrates And Its Derivatives	ÌÇÀà¼°ÆäÑÜÉúÎï	"28905-12-6"	222600	287500	234900	143800	160400	265400	203400	282200	221800
Com_129_neg	Pyruvic Acid	±ûÍªËá	C3H4O3	88.062	1.78	Tca Cycle	ÈýôÈËáÑ­»·	"127-17-3"	27180	23990	20750	28260	10990	32250	28450	24250	22180
Com_130_neg	Pyrophosphate	½¹Á×Ëá	H4O7P2	177.975	0.97	Others	ÆäËü	"2466-09-3"	16760000	21230000	13330000	16280000	17580000	15330000	18770000	17440000	18340000
Com_131_neg	Prostaglandin G2	Ç°ÁÐÏÙËØG2	C20H32O6	368.465	2.69	Hormones	¼¤ËØ	"51982-36-6"	102300	95340	78850	90670	89720	87130	94100	93290	93330
Com_132_neg	1-Dodecanol	Ê®¶þ´¼	C12H26O	186.33	6.18	Fatty Acyls	Ö¬·¾õ£Àà	"112-53-8"	4315000	4280000	4212000	4341000	4264000	4333000	4209000	4371000	4386000
Com_133_neg	Succinic anhydride	¶¡¶þËáôû	C4H4O3	100.07	1.02	Organic Acid And Its Derivatives	ÓÐ»úËá¼°ÆäÑÜÉúÎï	"108-30-5"	79320	62580	42760	43610	45150	31250	62940	46780	43500
Com_134_neg	Hydantoin-5-propionic acid	ÒÒÄÚõ£ëå-5-±ûËá	C6H8N2O4	172.14	2.18	Organoheterocyclic compounds	ÓÐ»úÔÓ»·»¯ºÏÎï	"5624-26-0"	97800	52350	64680	62990	94000	64850	70290	62490	66630
Com_135_neg	Dimethylmalonic acid	¶þ¼×»ù±û¶þËá	C5H8O4	132.11	0.68	Organic Acid And Its Derivatives	ÓÐ»úËá¼°ÆäÑÜÉúÎï	"595-46-0"	1170000	1151000	880200	1041000	889300	970800	1060000	967000	1033000
Com_136_neg	Glucotropaeolin	½ðÁ«ÆÏÌÇÁòÜÕ	C14H19NO9S2	409.4	0.98	Carbohydrates And Its Derivatives	ÌÇÀà¼°ÆäÑÜÉúÎï	"499-26-3"	19350	11700	13270	12130	8601	13650	12410	14140	15620
Com_137_neg	Diflunisal	¶þ·úÄáÁø	C13H8F2O3	250.2	13.67	Benzene and substituted derivatives	±½¼°ÆäÈ¡´úÑÜÉúÎï	"22494-42-4"	134900	103800	103900	108900	144900	147000	114900	138200	120100
Com_138_neg	Hexadecanedioate	Ê®ÁùÍé¶þËá	C16H30O4	286.41	11.86	Fatty Acyls	Ö¬·¾õ£Àà	"505-54-4"	33070	31930	30040	25390	21870	26530	28720	26220	26480
Com_139_neg	Hydroxyhydroquinone	Æ«±½Èý·Ó	C6H6O3	126.11	0.92	Phenols And Its Derivatives	·ÓÀà¼°ÆäÑÜÉúÎï	"533-73-3"	51520	35940	31390	24600	18010	26780	34010	29720	31930
Com_140_neg	3-Phosphoglyceric acid	3-Á×Ëá¸ÊÓÍËá	C3H8NaO6P	194.056	1.03	Carbohydrates And Its Derivatives	ÌÇÀà¼°ÆäÑÜÉúÎï	"17603-42-8"	30580000	4184000	4976000	55080000	30470000	65950000	40020000	33520000	33130000
Com_141_neg	ARCAR	5-°±»ùßäßò-4-¼×õ£°·-1-¦Â-D-ß»à«ºËÌÇÜÕ5-Ò»Á×ËáÑÎ	C9H15N4O8P	338.211	1.06	Nucleotide And Its Derivates	ºËÜÕËá¼°ÆäÑÜÉúÎï	"3031-94-5"	671000	657900	575700	639300	655300	666700	706000	650100	596300
Com_142_neg	APS	5'-ÏÙÜÕËáÁòËá(APS)	C10H14N5O10PS	427.284	1.05	Nucleotide And Its Derivates	ºËÜÕËá¼°ÆäÑÜÉúÎï	"485-84-7"	227100	158600	119100	141800	103400	168500	197800	153200	153400
Com_143_neg	5-Phosphoribosyl 1-pyrophosphate	5-Á×ËáºËÌÇ»ù-1-½¹Á×Ëá	C5H13O14P3	196.25	1.01	Carbohydrates And Its Derivatives	ÌÇÀà¼°ÆäÑÜÉúÎï	"97-55-2"	25300	19100	18860	26490	19210	14040	24380	25680	34210
Com_144_neg	2-Phenylbutyric acid	2-±½»ù¶¡Ëá	C10H12O2	164.2	1.83	Benzene and substituted derivatives	±½¼°ÆäÈ¡´úÑÜÉúÎï	"90-27-7"	174000	163700	121100	197500	160000	220200	201400	205200	178100
Com_145_neg	Galactaric acid	Õ³Ëá	C6H10O8	210.14	0.9	Sugar Acids And Its Derivatives	ÌÇËá¼°ÆäÑÜÉúÎï	"526-99-8"	44700	54400	35660	33010	25380	33770	51200	32330	40640
Com_146_neg	6-keto PGE1	6-ÍªPGE1	C20H32O6	368.5	0.9	Eicosanoid	Ñõ»¯Ö¬ÖÊ	"67786-53-2"	15650	11550	7353	11180	5903	9109	14870	6345	10700
Com_147_neg	Pimelic acid	¸ý¶þËá	C7H12O4	160.17	5.77	Fatty Acyls	Ö¬·¾õ£Àà	"111-16-0"	618500	463100	341100	540400	406700	742100	596200	528900	543200
Com_148_neg	Mefenamic acid	¼×·ÒÄÇËá	C15H15NO2	241.28	11.14	Benzoic Acid And Its Derivatives	±½¼×Ëá¼°ÆäÑÜÉúÎï	"61-68-7"	53250	57160	59250	63160	63830	61250	66820	55930	59900
Com_149_neg	Ribulose-5-phosphate	ºËÍªÌÇ-5-Á×Ëá	C5H11O8P	230.02	0.93	Carbohydrates And Its Derivatives	ÌÇÀà¼°ÆäÑÜÉúÎï		8862000	3982000	3299000	5391000	4122000	3158000	5060000	4929000	5410000
Com_150_neg	Taurocholic acid	Å£»Çµ¨Ëá	C26H45NO7S	515.7	8.09	Bile Acids	µ¨Ö­Ëá	"81-24-3"	32470	33600	21580	8689	11880	11471	14920	17000	22940
Com_151_neg	Asp-Phe	L-¶¬°·»ùÒÒËá-L-±½±û°·»ùÒÒËá	C13H16N2O5	280.276	5.01	Amino Acid And Its Derivatives	°±»ùËá¼°ÆäÑÜÉúÎï	"13433-09-5"	28560	24030	13100	16880	15730	16590	22080	22790	17450
Com_152_neg	Dl-Lanthionine	DL-ÑòÃ«Áò°±Ëá	C6H12N2O4S	208.236	0.84	Amino Acid And Its Derivatives	°±»ùËá¼°ÆäÑÜÉúÎï	"3183-08-2"	264800	248700	184300	75170	58100	54460	164100	153800	180600
Com_153_neg	dTMP	¶þÁ×ËáÍÑÑõÐØÜÕ	C10H15N2O8P	322.208	2.14	Nucleotide And Its Derivates	ºËÜÕËá¼°ÆäÑÜÉúÎï	"365-07-1"	41480	22060	26900	30600	34770	20910	40190	34410	36630
Com_154_neg	N-acetyl-L-ornithine	N-ÒÒõ£-L-Äñ°±Ëá	C7H14N2O3	174.198	0.896	Amino Acid And Its Derivatives	°±»ùËá¼°ÆäÑÜÉúÎï	"6205-08-9"	15560	33330	27280	21880	11680	34060	25520	23190	25750
Com_155_neg	Aminomalonic acid	°±»ù±û¶þËá	C3H5NO4	119.08	0.88	Organic Acid And Its Derivatives	ÓÐ»úËá¼°ÆäÑÜÉúÎï	"1068-84-4"	1631000	1498000	1378000	1461000	1263000	1615000	1385000	1488000	1535000
Com_156_neg	TPP	½¹Á×ËáÁò°·ËØ	C12H19ClN4O7P2S	460.77	0.915	Co-Enzyme Factor	¸¨Ã¸Òò×Ó	"154-87-0"	26720	30310	22360	24900	27700	16870	40360	23070	35650
Com_157_neg	Homoarginine	¸ß¾«°±Ëá	C7H16N4O2	188.23	0.807	Amino Acid And Its Derivatives	°±»ùËá¼°ÆäÑÜÉúÎï	"156-86-5"	67880	19130	12320	12570	11160	10200	22000	23240	24060
Com_158_neg	Creatine phosphate disodium salt	Á×Ëá¼¡Ëá	C4H8N3Na2O5P	255.08	0.93	Organic Acid And Its Derivatives	ÓÐ»úËá¼°ÆäÑÜÉúÎï	"922-32-7"	80820	62390	61050	76380	61210	58060	66630	60550	55650
Com_159_neg	Tetradecanedioic acid	Ê®ËÄÍé¶þËá	C14H26O4	258.35	10.673	Fatty Acyls	Ö¬·¾õ£Àà	"821-38-5"	29960	28890	27150	27110	24930	30650	27280	26910	25340
Com_160_neg	Taurine	Å£»ÇËá	C2H7NO3S	125.15	0.865	Organic Acid And Its Derivatives	ÓÐ»úËá¼°ÆäÑÜÉúÎï	"107-35-7"	5397000	11220000	7695000	9553000	8582000	8791000	10040000	8178000	7546000
Com_162_neg	N-Acetyl-DL-phenylalanine	N-ÒÒõ£-DL-±½±û°±Ëá	C11H13NO3	207.226	6.85	Amino Acid And Its Derivatives	°±»ùËá¼°ÆäÑÜÉúÎï	"2901-75-9"	196000	181500	141500	119000	120800	128300	173900	155800	156700
Com_163_neg	Sulfoacetic acid	»Ç»ùÒÒËá	C2H4O5S	140.115	0.95	Organic Acid And Its Derivatives	ÓÐ»úËá¼°ÆäÑÜÉúÎï	"123-43-3"	129600	77330	41380	50150	59070	49260	92830	99560	96690
Com_164_neg	Thymidine 5'-diphosphate	ÐØÜÕ-5¡¯-¶þÁ×Ëá	C10H16N2O11P2	402.188	0.69	Nucleotide And Its Derivates	ºËÜÕËá¼°ÆäÑÜÉúÎï		4407	4630	3645	4820	5517	3083	6436	5249	3700
Com_165_neg	UDP-N-Acetyl-Alpha-D-Mannosamine	¶þÁ×ËáÄòÜÕ-N-ÒÒõ£°±»ùÆÏÌÑÌÇ	C17H27N3O17P2	607.354	0.96	Nucleotide And Its Derivates	ºËÜÕËá¼°ÆäÑÜÉúÎï	"26575-17-7"	7168000	10880000	6014000	5975000	5843000	6221000	9705000	7563000	6806000
Com_166_neg	Uric Acid	ÄòËá	C5H4N4O3	168.11	1.14	Organic Acid And Its Derivatives	ÓÐ»úËá¼°ÆäÑÜÉúÎï	"69-93-2"	117000	306200	448700	9127	7984	11830	123600	126200	133500
Com_167_neg	Ribose 1-phosphate	ºËÌÇ1-Á×Ëá	C5H11O8P	230.11	0.9	Carbohydrates And Its Derivatives	ÌÇÀà¼°ÆäÑÜÉúÎï	"14075-00-4"	37250000	24870000	18070000	27420000	21780000	19520000	29680000	22960000	26900000
Com_168_neg	Sedoheptulose 7-phosphate	7-Á×Ëá¾°Ìì¸ýÌÇ	C7H13BaO10P	425.473	0.87	Carbohydrates And Its Derivatives	ÌÇÀà¼°ÆäÑÜÉúÎï	"2646-35-7"	3638000	2291000	2542000	2755000	1871000	2163000	3185000	2948000	2918000
Com_169_neg	Sedoheptulose 1,7-bisphosphate	1,7-¶þÁ×Ëá»¯¾°Ìì¸ýÍªÌÇ	C7H16O13P2	370.142	0.88	Organic Acid And Its Derivatives	ÓÐ»úËá¼°ÆäÑÜÉúÎï	"815-91-8"	45130	33370	12110	40050	23340	47950	30730	36020	26280
Com_170_neg	S-Sulfo-L-cysteine	S-»Ç»ù-L-°ëë×°±Ëá	C3H7NO5S2	201.221	0.92	Amino Acid And Its Derivatives	°±»ùËá¼°ÆäÑÜÉúÎï	"1637-71-4"	436500	431200	332400	659400	592900	834000	664100	646700	626400
Com_171_neg	dGDP	¶þÁ×ËáÍÑÑõÄñÜÕ	C10H15N5O10P2	427.201	1.08	Nucleotide And Its Derivates	ºËÜÕËá¼°ÆäÑÜÉúÎï	"3493-09-2"	89260	41820	50750	111100	43320	70820	106700	100300	57190
Com_172_neg	D-Galactonic acid	D-°ëÈéÌÇËá	C6H12O7	196.155	0.92	Organic Acid And Its Derivatives	ÓÐ»úËá¼°ÆäÑÜÉúÎï	"13382-27-9"	268600	296100	242100	281100	179600	235700	262000	285300	245300
Com_173_neg	D-Gluconic acid	D-ÆÏÌÑÌÇËá	C6H12O7	196.155	0.91	Sugar Acids And Its Derivatives	ÌÇËá¼°ÆäÑÜÉúÎï	"526-95-4"	403000	489500	358500	477400	317500	402800	398000	428100	397100
Com_174_neg	D-Glucarate	ÆÏÌÑÌÇ¶þËá	C6H10O8	210.139	0.82	Carbohydrates And Its Derivatives	ÌÇÀà¼°ÆäÑÜÉúÎï	"87-73-0"	68360	54460	44720	46420	36690	43300	56150	49310	43130
Com_175_neg	UDP	ÄòÜÕ¶þÁ×Ëá	C9H14N2O12P2	404.16	0.7	Nucleotide And Its Derivates	ºËÜÕËá¼°ÆäÑÜÉúÎï	"58-98-0"	298300	113800	93080	122100	171200	106600	232200	155500	244800
Com_176_neg	D-Erythrose 4-phosphate	D-³àÞºÌÇ-4-Á×Ëá	C4H9O7P	200.084	0.95	Carbohydrates And Its Derivatives	ÌÇÀà¼°ÆäÑÜÉúÎï	"585-18-2"	1033000	605400	591700	805100	546400	719500	821200	704200	625700
Com_177_neg	D-Fructose 1,6-bisphosphate	D-¹ûÌÇ-1,6-¶þÁ×Ëá	C6H14O12P2	340.116	0.86	Sugar Acids And Its Derivatives	ÌÇËá¼°ÆäÑÜÉúÎï	"488-69-7"	42410	48660	28860	46350	39460	46500	58130	49230	51160
Com_178_neg	Octanedioic acid	ÐÁ¶þËá	C8H14O4	174.19	6.649	Organic Acid And Its Derivatives	ÓÐ»úËá¼°ÆäÑÜÉúÎï	"505-48-6"	155100	152100	128000	127900	101700	142100	154000	135600	148500
Com_179_neg	N-Acetyl-L-methionine	N-ÒÒõ£-L-µ°°±Ëá	C7H13NO3S	191.25	5.315	Amino Acid And Its Derivatives	°±»ùËá¼°ÆäÑÜÉúÎï	"65-82-7"	373900	391800	260300	158000	166200	193000	305800	272800	260000
Com_180_neg	(R)-3-Hydroxyisobutyric acid	(R)-3-ôÇ»ùÒì¶¡Ëá	C4H8O3	104.104	2.37	Organic Acid And Its Derivatives	ÓÐ»úËá¼°ÆäÑÜÉúÎï	"1910-47-0"	64420	119000	75400	130200	92780	157500	113400	110400	101800
Com_181_neg	N-Acetyl-L-tyrosine	N-ÒÒõ£-L-ÀÒ°±Ëá	C11H13NO4	223.23	5.17	Amino Acid And Its Derivatives	°±»ùËá¼°ÆäÑÜÉúÎï	"537-55-3"	27740	25450	18740	20720	22560	19340	27570	25110	25000
Com_182_neg	Lactitol	ÈéÌÇ´¼	C12H24O11	344.31	0.9	Carbohydrates And Its Derivatives	ÌÇÀà¼°ÆäÑÜÉúÎï	"585-86-4"	33198	30530	25830	25920	26770	30850	33610	22250	33440
Com_183_neg	Itaconic acid	ÒÂ¿µËá	C5H6O4	130.1	1.45	Fatty Acyls	Ö¬·¾õ£Àà	"97-65-4"	184000	179800	110600	250300	99610	259100	210600	212100	153700
Com_184_neg	Pyridoxal 5-phosphate monohydrate	5-Á×ËáßÁ¶ßÈ©	C8H12NO7P	265.16	1.7	Vitamins	Î¬ÉúËØ	"41468-25-1"	48810	42090	26460	33410	23830	30110	43520	39610	34760
Com_185_neg	DL-Serine	DL-Ë¿°±Ëá	C3H7NO3	105.09	0.83	Amino Acid And Its Derivatives	°±»ùËá¼°ÆäÑÜÉúÎï	"302-84-1"	1944000	1930000	1725000	1059000	1148000	1144000	1566000	1600000	1507000
Com_186_neg	Calcium D-Panthotenate	D-·ºËá¸Æ	C18H32CaN2O10	476.53	4.59	Vitamins	Î¬ÉúËØ	"137-08-6"	4846000	6168000	3414000	4157000	4378000	4788000	5253000	5035000	4907000
Com_187_neg	L-Arabinose	°¢À­²®ÌÇ	C5H10O5	150.13	0.9	Carbohydrates And Its Derivatives	ÌÇÀà¼°ÆäÑÜÉúÎï	"5328-37-0"	14680	15670	17850	13360	20640	15970	14230	15920	19800
Com_188_neg	D-3-Phenyllactic acid	D-3-±½ÈéËá	C9H10O3	166.17	6.77	Organic Acid And Its Derivatives	ÓÐ»úËá¼°ÆäÑÜÉúÎï	"7326-19-4"	108600	91910	75380	63530	74630	60920	89900	86050	83130
Com_189_neg	Choline bitartrate	¾ÆÊ¯ËáÇâµ¨¼î	C9H19NO7	253.25	0.97	Cholines	µ¨¼îÀà	"87-67-2"	61850	29080	59260	58530	43620	34790	48350	55970	51270
Com_190_neg	L-Glutamic acid monosodium salt	¹È°±ËáÄÆ	C5H8NNaO4	169.11	0.86	Amino Acid And Its Derivatives	°±»ùËá¼°ÆäÑÜÉúÎï	"142-47-2"	12080000	9340000	7891000	6973000	7358000	5912000	8331000	8371000	8415000
Com_191_neg	L(+)-Asparagine monohydrate	L-Ìì¶¬õ£°·Ò»Ë®Îï	C4H8N2O3.H2O	150.13	0.83	Amino Acid And Its Derivatives	°±»ùËá¼°ÆäÑÜÉúÎï	"5794-13-8"	7892000	8492000	6989000	5781000	4950000	5634000	6773000	6715000	6722000
Com_192_neg	Cytidine-5'-monophosphate	°ûÜÕ-5-µ¥Á×Ëá	C9H14N3O8P	323.197	0.97	Nucleotide And Its Derivates	ºËÜÕËá¼°ÆäÑÜÉúÎï	"63-37-6"	12560	28430	19160	18490	6732	12930	24320	16550	10430
Com_193_neg	L-Pyroglutamic acid	½¹¹È°±Ëá	C5H7NO3	129.11	1.689	Organic Acid And Its Derivatives	ÓÐ»úËá¼°ÆäÑÜÉúÎï	"98-79-3"	152500	214300	130200	141300	162200	172800	184100	165400	162200
Com_194_neg	Citric acid	ÄûÃÊËá	C6H8O7	192.12	1.516	Tca Cycle	ÈýôÈËáÑ­»·	"77-92-9"	12730000	15200000	7328000	13050000	6599000	9756000	14630000	11770000	10750000
Com_195_neg	DL-Norepinephrine	DL-È¥¼×ÉöÉÏÏÙËØ	C8H12ClNO3	205.639	0.917	Hormones	¼¤ËØ	"55-27-6"	18630	4921	6633	22060	21690	21320	11850	8337	17140
Com_196_neg	Hippuric acid	ÂíÄòËá	C9H9NO3	179.17	5.87	Organic Acid And Its Derivatives	ÓÐ»úËá¼°ÆäÑÜÉúÎï	"495-69-2"	59960	23410	14170	22590	17440	19900	40200	35760	37160
Com_197_neg	Lactobionic acid	ÈéÌÇËá	C12H22O12	358.3	0.91	Carbohydrates And Its Derivatives	ÌÇÀà¼°ÆäÑÜÉúÎï	"96-82-2"	11120	4609	4273	7755	2819	6313	3137	7236	5709
Com_198_neg	Fumaric acid	ÑÓºúË÷Ëá	C4H4O4	116.07	1.82	Tca Cycle	ÈýôÈËáÑ­»·	"110-17-8"	2229000	2392000	1566000	2570000	1415000	2808000	2611000	2303000	2344000
Com_199_neg	L-Arabinitol	L-(-)-°¢À­²®´¼	C5H12O5	152.15	0.925	Sugar Alcohols	ÌÇ´¼	"7643-75-6"	17010	20590	35340	14750	14950	20140	22810	26720	23880
Com_200_neg	alpha-D-Glucose	ÆÏÌÑÌÇ	C6H12O6	180.16	0.912	Carbohydrates And Its Derivatives	ÌÇÀà¼°ÆäÑÜÉúÎï	"492-62-6"	401600	385400	359800	307200	441300	242500	375100	443200	446700
Com_201_neg	L-(-)-Glyceric acid	L-¸ÊÓÍËá	C3H6O4	106.077	1.0	Sugar Acids And Its Derivatives	ÌÇËá¼°ÆäÑÜÉúÎï	"28305-26-2"	628800	366800	374500	700600	743100	909700	648500	663500	632900
Com_202_neg	Lactic acid	ÈéËá	C3H6O3	90.078	1.44	Organic Acid And Its Derivatives	ÓÐ»úËá¼°ÆäÑÜÉúÎï	"50-21-5"	9061000	5192000	6169000	6532000	5922000	6170000	6957000	6739000	6610000
Com_203_neg	L-Cysteinesulfinic acid	L-°ëë×ÑÇ»ÇËá	C3H7NO4S	153.16	0.88	Organic Acid And Its Derivatives	ÓÐ»úËá¼°ÆäÑÜÉúÎï	"1115-65-7"	406800	305300	197200	379500	301000	342300	390700	336700	320800
Com_204_neg	L-Homocystine	L-¸ßë×°±Ëá	C8H16N2O4S2	268.354	0.83	Amino Acid And Its Derivatives	°±»ùËá¼°ÆäÑÜÉúÎï	"626-72-2"	52080	75560	58030	40330	38360	64760	51310	60910	74000
Com_205_neg	Linolelaidic Acid (C18:2N6T)	·´ÑÇÓÍËá	C18H32O2	280.445	15.16	Fatty Acyls	Ö¬·¾õ£Àà	"506-21-8"	4867000	5667000	2970000	1658000	3692000	1755000	4016000	3488000	3772000
Com_206_neg	Lysopa 16:0	ÈÜÑªÂÑÁ×Ö¬Ëá16:0	C19H39O7P	410.48	12.54	Phospholipid	Á×Ö¬		13580	11430	5367	11970	7547	9908	13480	11000	9781
Com_207_neg	Lysopa 18:0	ÈÜÑªÂÑÁ×Ö¬Ëá18:0	C21H43O7P	438.53	13.78	Phospholipid	Á×Ö¬		7462	10070	3251	4926	3603	2882	6893	5920	6477
Com_208_neg	Lysope 14:0	ÈÜÑªÂÑÁ×Ö¬õ£ÒÒ´¼°·14:0	C19H40NO7P	425.5	11.27	Phospholipid	Á×Ö¬		18250	15830	6671	8514	3702	5998	13840	12180	10900
Com_209_neg	Lysope 16:0	ÈÜÑªÂÑÁ×Ö¬õ£ÒÒ´¼°·16:0	C21H44NO7P	453.55	12.48	Phospholipid	Á×Ö¬		5187000	5007000	1863000	3254000	4060000	2790000	4319000	3958000	3856000
Com_210_neg	LysoPE 18:0	ÈÜÑªÁ×Ö¬õ£ÒÒ´¼°· 18:0	C23H48NO7P	481.6	13.73	Phospholipid	Á×Ö¬	"69747-55-3"	12380000	23450000	8151000	7047000	12320000	6222000	12960000	11590000	11060000
Com_211_neg	PE(18:1(9Z)/0:0)	PE(18:1(9Z)/0:0)	C23H46NO7P	479.6	12.85	Glycerolipids	¸ÊÓÍÖ¬Àà	"89576-29-4"	23610000	13470000	5792000	15260000	10210000	7167000	15590000	13730000	13610000
Com_212_neg	4-Hydroxyphenyllactate	¶ÔôÇ»ù±½ÈéËá	C9H10O4	182.173	5.02	Organic Acid And Its Derivatives	ÓÐ»úËá¼°ÆäÑÜÉúÎï	"6482-98-0"	162800	217100	151800	96470	116500	81470	153700	149300	140900
Com_213_neg	D-Glucosamine 6-phosphate	D-°±»ùÆÏÌÑÌÇ-6-Á×Ëá	C6H14NO8P	259.151	0.86	Sugar Acids And Its Derivatives	ÌÇËá¼°ÆäÑÜÉúÎï	"3616-42-0"	1736000	2279000	1460000	1073000	1367000	1163000	1614000	1873000	1522000
Com_214_neg	2-Hydroxy-2-methylbutanedioic acid	2-ôÇ»ù-2-¼×»ù¶¡¶þËá	C5H8O5	148.114	1.5	Fatty Acyls	Ö¬·¾õ£Àà	"597-44-4"	662200	598600	428200	1045000	360700	1209000	903900	848300	663700
Com_215_neg	3-(2-Naphthyl)-D-Alanine	3-(2-ÝÁ»ù)-D-±û°±Ëá	C13H13NO2	215.248	6.22	Amino Acid And Its Derivatives	°±»ùËá¼°ÆäÑÜÉúÎï	"76985-09-6"	27150	21500	18950	16630	22650	53840	42760	42370	39700
Com_216_neg	21-Deoxycortisol	ÍÑÑõÆ¤ÖÊ´¼	C21H30O4	346.461	13.21	Hormones	¼¤ËØ	"641-77-0"	41800	83840	39490	14640	48490	17670	49120	44870	45530
Com_217_neg	dADP	2'-ÍÑÑõÏÙÜÕ-5'-¶þÁ×Ëá	C10H15N5O9P2	411.202	0.75	Nucleotide And Its Derivates	ºËÜÕËá¼°ÆäÑÜÉúÎï	"2793-06-8"	28400	26820	22360	26410	27240	25620	26570	30560	32870
Com_218_neg	2-deoxyglucose-6-phosphate	6-Á×Ëá-2-ÍÑÑõÆÏÌÑÌÇ	C6H13O8P	244.136	0.98	Nucleotide And Its Derivates	ºËÜÕËá¼°ÆäÑÜÉúÎï	"3573-50-0"	145200	96990	100000	124400	89810	106900	131400	126400	124300
Com_219_neg	Traumatic acid	·´Ê½-2-Ê®¶þÌ¼Ï©¶þËá	C12H20O4	228.28	9.19	Fatty Acyls	Ö¬·¾õ£Àà	"6402-36-4"	247000	165500	154000	153700	153600	164900	173800	173800	174100
Com_220_neg	Guanosine	ÄñÜÕ	C10H13N5O5	283.24	2.772	Nucleotide And Its Derivates	ºËÜÕËá¼°ÆäÑÜÉúÎï	"118-00-3"	38920	59960	13210	37790	40800	78800	47310	45160	50420
Com_221_neg	Inositol	¼¡´¼	C6H12O6	180.16	0.85	Phenols And Its Derivatives	·ÓÀà¼°ÆäÑÜÉúÎï	"87-89-8"	317800	473500	333400	236400	178400	311300	303000	324500	272500
Com_222_neg	2,4-Dihydroxybenzoic Acid	2,4-¶þôÇ»ù±½¼×Ëá	C7H6O4	154.12	1.7	Benzoic Acid And Its Derivatives	±½¼×Ëá¼°ÆäÑÜÉúÎï	"89-86-1"	18410	23260	12220	6031	7104	7956	13320	12460	10950
Com_223_neg	Hexadecanoic acid	Ê®ÁùÍéËá	C16H32O2	256.41	15.7	Fatty Acyls	Ö¬·¾õ£Àà	"57-10-3"	1186000	927300	636000	777900	981500	754900	1003000	862000	885400
Com_224_neg	Linoleic acid	ÑÇÓÍËá(C18:2)	C18H32O2	280.4	15.19	Fatty Acyls	Ö¬·¾õ£Àà	"60-33-3"	4894000	5871000	3125000	1649000	3659000	1813000	4155000	3929000	3661000
Com_225_neg	Palmitoleic acid	×ØéµÓÍËá	C16H30O2	254.41	14.94	Fatty Acyls	Ö¬·¾õ£Àà	"373-49-9"	47620	41070	25380	25310	32290	27820	36040	37920	37450
Com_226_neg	5-Hydroxyhexanoic Acid	5-ôÇ»ù¼ºËá	C6H12O3	132.16	6.36	Fatty Acyls	Ö¬·¾õ£Àà	"185956-02-9"	163600	145800	112000	93550	69230	69100	124200	114900	111700
Com_227_neg	trans-Elaidic acid	Ê®°ËÌ¼Ï©Ëá(·´-9)	C18H34O2	282.5	5.21	Fatty Acyls	Ö¬·¾õ£Àà	"112-79-8"	2469	3092	2157	3049	1427	1942	2855	2366	2060
Com_228_neg	Cis-4,7,10,13,16,19-Docosahexaenoic Acid(C22:6N3)	Ë³Ê½-4,7,10,13,16,19-¶þÊ®¶þÌ¼ÁùÏ©Ëá	C22H32O2	328.5	14.89	Fatty Acyls	Ö¬·¾õ£Àà	"6217-54-5"	45150	45560	24840	8024	23580	7702	32780	26720	27610
Com_229_neg	alpha-Ketoglutaric acid	¦Á-ÍªÎì¶þËá	C5H6O5	146.098	1.18	Tca Cycle	ÈýôÈËáÑ­»·	"328-50-7"	24300	81090	30626	25260	28430	31640	32340	16670	27600
Com_230_neg	Adenosine5'-diphosphoglucose	5'-¶þÁ×ËáÆÏÌÑÌÇÏÙÜÕ¶þÄÆÑÎ	C16H23N5Na2O15P2	633.305	1.02	Nucleotide And Its Derivates	ºËÜÕËá¼°ÆäÑÜÉúÎï	"102129-65-7"	10250	15510	9988	3707	4761	7079	11890	5652	12450
Com_231_neg	Adenosine 5'-Diphosphate	¶þÁ×ËáÏÙÜÕ	C10H15N5O10P2	427.201	1.04	Nucleotide And Its Derivates	ºËÜÕËá¼°ÆäÑÜÉúÎï	"58-64-0"	227000	85960	118300	194800	102700	192100	222000	181000	151500
Com_232_neg	8-Hydroxy-2-Deoxyguanosine	8-ôÇ»ù-2-ÍÑÑõÄñÜÕ	C10H13N5O5	283.241	1.53	Nucleotide And Its Derivates	ºËÜÕËá¼°ÆäÑÜÉúÎï	"88847-89-6"	5343	8290	15500	4386	5343	7438	7404	6296	5477
Com_233_neg	5-Methyl-dl-tryptophan	5-¼×»ù-DL-É«°±Ëá	C12H14N2O2	218.252	4.26	Amino Acid And Its Derivatives	°±»ùËá¼°ÆäÑÜÉúÎï	"951-55-3"	589700	289400	202600	222400	279300	170700	347000	310000	311500
Com_234_neg	5-Hydroxyindole-2-carboxylic acid	5-ôÇ»ùßÅßá-2-¼×Ëá	C9H7NO3	177.157	0.71	Indole And Its Derivatives	ßÅßá¼°ÆäÑÜÉúÎï	"21598-06-1"	684400	594700	500800	614700	520500	553200	626200	649400	659500
Com_235_neg	Guanidinoacetic acid	ëÒ»ùÒÒËá	C3H7N3O2	117.107	1.13	Organic Acid And Its Derivatives	ÓÐ»úËá¼°ÆäÑÜÉúÎï	"352-97-6"	35180	28600	20490	99510	72530	111900	51940	53290	48830
Com_236_neg	D-Fructose 6-phosphate	D-¹ûÌÇ-6-Á×Ëá	C6H13O9P	260.03	0.87	Carbohydrates And Its Derivatives	ÌÇÀà¼°ÆäÑÜÉúÎï	"643-13-0"	9166000	5934000	4799000	6687000	4559000	5743000	7437000	6200000	6758000
Com_237_neg	5-oxoproline	5-Ñõ»¯¸¬°±Ëá	C5H7NO3	129.043	1.63	Amino Acid And Its Derivatives	°±»ùËá¼°ÆäÑÜÉúÎï	"149-87-1"	70980	96720	62000	74030	67640	84390	93590	69860	71300
Com_238_neg	Deoxycytidine	ÍÑÑõ°ûÜÕ	C9H13N3O4	227.091	1.81	Nucleotide And Its Derivates	ºËÜÕËá¼°ÆäÑÜÉúÎï	"951-77-9"	37460	37580	33580	43960	39990	48490	41110	34970	32930
Com_239_neg	UDP-D-glucose	ÄòÜÕ 5'-¶þÁ×ËáÆÏÌÑÌÇ	C15H24N2O17P2	566.1	0.95	Carbohydrates And Its Derivatives	ÌÇÀà¼°ÆäÑÜÉúÎï	"133-89-1"	8739000	11240000	9099000	11140000	6875000	8868000	12190000	9797000	9753000
Com_240_neg	13-HPODE	13-¹ýÑõÊ®°ËÌ¼¶þÏ©Ëá	C18H32O4	312.1	11.45	Eicosanoid	Ñõ»¯Ö¬ÖÊ	"33964-75-9"	142100	211100	79210	189800	238500	291900	220800	198300	191900
Com_241_neg	12,13-EODE	12,13-»·ÑõÊ®°ËÌ¼¶þÏ©Ëá	C18H32O3	296.0	12.67	Eicosanoid	Ñõ»¯Ö¬ÖÊ		289900	579800	236100	220300	410000	293700	395800	350200	350800
Com_242_neg	Sodium cholate	µ¨ËáÄÆ	C24H39NaO5	430.55	10.34	Bile Acids	µ¨Ö­Ëá	"361-09-1"	67150	10770	10680	20060	21780	23680	33220	24870	28940
Com_243_neg	Cyclohexaneacetic acid	»·¼º»ùÒÒËá	C8H14O2	142.2	1.03	Fatty Acyls	Ö¬·¾õ£Àà	"5292-21-7"	1315000	942200	776100	895900	792100	886200	1109000	953600	929000
Com_244_neg	3,3-Dimethylglutaric acid	3,3-¶þ¼×»ùÎì¶þËá	C7H12O4	160.17	5.85	Fatty Acyls	Ö¬·¾õ£Àà	"4839-46-7"	166600	160400	106000	148400	91670	211200	167200	166900	149800
Com_245_neg	Tricarballylic acid	±ûÈýËá	C6H8O6	176.12	1.9	Organic Acid And Its Derivatives	ÓÐ»úËá¼°ÆäÑÜÉúÎï	"99-14-9"	51210	22510	16940	17040	10670	10670	26630	27340	26230
Com_246_neg	GDP	ÄñÜÕ-5'-¶þÁ×Ëá	C10H15N5O11P2	443.201	1.07	Nucleotide And Its Derivates	ºËÜÕËá¼°ÆäÑÜÉúÎï	"146-91-8"	15110	4489	8152	3042	8049	8254	13250	13720	9101
Com_247_neg	CDP	5-°ûÜÕ¶þÁ×Ëá	C9H15N3O11P2	403.176	0.99	Nucleotide And Its Derivates	ºËÜÕËá¼°ÆäÑÜÉúÎï	"63-38-7"	11460	18240	19830	18890	16090	13750	19090	17980	20270
Com_248_neg	N-Methylhydantoin	¼×õ£ÒÒÄÚëå	C4H6N2O2	114.1	1.39	Organoheterocyclic compounds	ÓÐ»úÔÓ»·»¯ºÏÎï	"616-04-6"	68750000	73540000	54650000	46120000	60440000	40450000	62300000	58710000	56990000
Com_249_neg	Pentadecanoic acid	Ê®ÎåÍéËá	C15H30O2	242.4	9.84	Fatty Acyls	Ö¬·¾õ£Àà	"1002-84-2"	262900	249800	274700	276000	247100	263900	267300	266100	262100
Com_250_neg	O-Phospho-L-serine	L-O-Á×ËáË¿°±Ëá	C3H8NO6P	185.072	0.83	Amino Acid And Its Derivatives	°±»ùËá¼°ÆäÑÜÉúÎï	"407-41-0"	98920	114600	71340	63960	68710	64660	103800	98860	95320
Com_251_neg	hydroxyphenylpyruvate	ôÇ»ù±½±ûÍªËá	C9H7O4-	179.149	4.43	Organic Acid And Its Derivatives	ÓÐ»úËá¼°ÆäÑÜÉúÎï	"622-54-8"	18590	15850	20200	18900	15350	22820	23960	22830	18410
Com_252_neg	UDP-galactose	ÄòÜÕ-5'-¶þÁ×Ëá°ëÈéÌÇ	C15H22N2Na2O17P2	610.265	0.92	Nucleotide And Its Derivates	ºËÜÕËá¼°ÆäÑÜÉúÎï	"2956-16-3"	18830000	23050000	19380000	21870000	12970000	19290000	24610000	20690000	22190000
Com_253_neg	geranyl pp	½¹Á×ËáÏãÒ¶õ¥	C10H20O7P2	314.209	0.83	Prenol lipids	Ï©´¼õ¥		39190	34050	31260	28610	17240	30690	37630	36460	37020
Com_254_neg	Glyceraldehyde 3-phosphate diethyl acetal	DL-¸ÊÓÍÈ©Ëõ¶þÒÒ´¼-3-Á×ËáÒ»±µÑÎ	C7H15BaO7P	379.491	0.96	Organic Acid And Its Derivatives	ÓÐ»úËá¼°ÆäÑÜÉúÎï	"93965-35-6"	2655000	2723000	2786000	2993000	2594000	2988000	2727000	2462000	1958000
Com_255_neg	2-Phosphoglyceric acid	2-Á×Ëá¸ÊÓÍËá	C3H7O7P	186.057	0.92	Carbohydrates And Its Derivatives	ÌÇÀà¼°ÆäÑÜÉúÎï	"2553-59-5"	24530000	4098000	4334000	42810000	18650000	51310000	32410000	24380000	23420000
Com_256_neg	Citraconic acid	Äû¿µËá	C5H6O4	130.099	1.56	Fatty Acyls	Ö¬·¾õ£Àà	"498-23-7"	325000	382200	184400	516300	202000	722700	400300	434500	371200
Com_257_neg	Citramalate	¼×»ùÆ»¹ûËá	C5H8O5	148.114	1.44	Organic Acid And Its Derivatives	ÓÐ»úËá¼°ÆäÑÜÉúÎï	"2306-22-1"	13530	17080	11160	12170	10170	14290	10450	13400	11080
Com_258_neg	Cyclohexylsulfamate	»·À­Ëá	C6H13NO3S	179.237	1.2	Organic Acid And Its Derivatives	ÓÐ»úËá¼°ÆäÑÜÉúÎï	"100-88-9"	6048	11970	11080	15010	13770	17290	19660	16200	18130
Com_259_neg	Cytidine 3'-phosphate	°ûà¤-3'-µ¥Á×Ëá	C9H14N3O8P	323.197	1.22	Nucleotide And Its Derivates	ºËÜÕËá¼°ÆäÑÜÉúÎï	"84-52-6"	54250	63410	43750	31550	18250	27540	53220	40230	37510
Com_260_neg	D-Arabinose 5-phosphate	D-°¢À­²®ÌÇ5-Á×Ëáõ¥	C5H11O8P	230.11	0.9	Carbohydrates And Its Derivatives	ÌÇÀà¼°ÆäÑÜÉúÎï	"13137-52-5"	38420000	28140000	18100000	26700000	21990000	19550000	28930000	26440000	25030000
Com_261_neg	Deoxyribose 5-Phosphate	2-ÍÑÑõºËÌÇ-5-Á×Ëá	C5H11O7P	214.11	0.82	Nucleotide And Its Derivates	ºËÜÕËá¼°ÆäÑÜÉúÎï	"7685-50-9"	148800	112800	86530	140100	97430	162300	128700	147800	116900
Com_262_neg	Ribitol	ºËÌÇ´¼	C5H12O5	152.15	0.927	Sugar Alcohols	ÌÇ´¼	"488-81-3"	33110	31650	28870	16390	17660	11500	18780	23070	19230
Com_263_neg	L-Ascorbate	¿¹»µÑªËá	C6H8O6	176.12	1.03	Vitamins	Î¬ÉúËØ	"50-81-7"	58730	53760	50470	48710	45920	50440	41570	38750	60250
Com_264_neg	4-Amino-5-imidazolecarboxamide	5-°±»ùßäßò-4-ôÈËá°·	C4H6N4O	126.12	0.915	Organoheterocyclic compounds	ÓÐ»úÔÓ»·»¯ºÏÎï	"360-97-4"	3137	13160	7724	6280	4534	5604	6989	5242	4548
Com_265_neg	Xanthine	»ÆàÑßÊ	C5H4N4O2	152.11	1.714	Nucleotide And Its Derivates	ºËÜÕËá¼°ÆäÑÜÉúÎï	"69-89-6"	10500000	10850000	7621000	4875000	3212000	3696000	7594000	7323000	7215000
Com_266_neg	4-Hydroxybenzoic acid	4-ôÇ»ù±½¼×Ëá	C7H6O3	138.12	5.379	Benzoic Acid And Its Derivatives	±½¼×Ëá¼°ÆäÑÜÉúÎï	"99-96-7"	243600	309300	242200	198100	311000	236000	271800	265200	280000
Com_267_neg	Deoxyinosine	2-ÍÑÑõ¼¡ÜÕ	C10H12N4O4	252.23	3.33	Nucleotide And Its Derivates	ºËÜÕËá¼°ÆäÑÜÉúÎï	"890-38-0"	148900	131800	91230	119200	121700	111700	147400	131600	134000
Com_268_neg	Glutaric Acid	Îì¶þËá	C5H8O4	132.115	0.7	Organic Acid And Its Derivatives	ÓÐ»úËá¼°ÆäÑÜÉúÎï	"110-94-1"	2204000	2064000	1706000	2068000	1861000	1931000	2214000	2054000	2032000
Com_269_neg	N-Acetyl-Asp-Glu	N-ÒÒõ£-Ìì¶¬°±Ëá-¹È°±Ëá	C11H16N2O8	304.253	2.02	Amino Acid And Its Derivatives	°±»ùËá¼°ÆäÑÜÉúÎï	"3106-85-2"	45970	43200	24130	26220	42280	23300	49270	30820	29530
Com_270_neg	N-lactoyl-phenylalanine	N-Èéõ£»ù±½±û°±Ëá	C12H15NO4	237.25	6.97	Amino Acid And Its Derivatives	°±»ùËá¼°ÆäÑÜÉúÎï		40490	11640	8372	31750	25660	30540	28940	29030	32350
Com_271_neg	Orotidine	ÈéÇåÜÕ	C10H12N2O8	288.211	1.0	Nucleotide And Its Derivates	ºËÜÕËá¼°ÆäÑÜÉúÎï	"314-50-1"	22540	36870	13010	64790	48890	77670	41600	48460	33170
Com_272_neg	Glycocholic acid hydrate	¸Ê°±µ¨ËáË®ºÏÎï	C26H43NO6.H2O	483.62	9.373	Bile Acids	µ¨Ö­Ëá	"475-31-0"	31060	5999	6097	68240	68470	70280	47070	45870	47310
Com_273_neg	Taurolithocholic acid sodium salt	Å£»ÇÊ¯µ¨ËáÄÆÑÎ	C26H44NNaO5S	505.69	12.297	Bile Acids	µ¨Ö­Ëá	"6042-32-6"	37580	25890	23834	34180	14250	31000	27600	25290	32440
Com_274_neg	Deoxycholic acid	ÍÑÑõµ¨Ëá	C24H40O4	392.57	11.976	Bile Acids	µ¨Ö­Ëá	"83-44-3"	474900	47220	72160	38940	47480	57890	146200	138800	127400
Com_275_neg	lithocholic acid	Ê¯µ¨Ëá	C24H40O3	376.57	11.159	Bile Acids	µ¨Ö­Ëá	"434-13-9"	1709000	1497000	1631000	1129000	1744000	1175000	1508000	1256000	1315000
Com_276_neg	Cholic acid	µ¨Ëá	C24H40O5	408.57	10.361	Bile Acids	µ¨Ö­Ëá	"81-25-4"	1418000	219400	205200	409000	478500	487600	634500	546900	551500
Com_277_neg	Myristic acid	Èâ¶¹Þ¢Ëá	C14H28O2	228.371	1.03	Fatty Acyls	Ö¬·¾õ£Àà	"544-63-8"	586300	740000	494400	544400	333500	500700	573300	554800	309400
Com_278_neg	Sorbitol	É½Àæ´¼	C6H14O6	182.172	0.91	Sugar Alcohols	ÌÇ´¼	"50-70-4"	14690	14930	21070	15700	5688	11050	21510	13470	14250
Com_279_neg	3-Ureidoisobutyrate	B-ëå»ùÒì¶¡Ëá	C5H10N2O3	146.145	1.71	Organic Acid And Its Derivatives	ÓÐ»úËá¼°ÆäÑÜÉúÎï	"2905-86-4"	3689	5034	3083	4097	2354	3995	3723	7618	5958
Com_280_neg	L-SelenoMethionine	L-Îø´úµ°°±Ëá	C5H11NO2Se	196.11	18.27	Amino Acid And Its Derivatives	°±»ùËá¼°ÆäÑÜÉúÎï	"3211-76-5"	90550	99500	94550	101200	97090	96850	104500	110600	99720
Com_281_neg	L-Rhamnose monohydrate	ÊóÀîÌÇ	C6H14O6	182.17	0.98	Carbohydrates And Its Derivatives	ÌÇÀà¼°ÆäÑÜÉúÎï	"6155-35-7"	31330	29860	24820	28500	9036	11560	38120	36930	36400
Com_282_neg	4-Hydroxyisoleucine	4-ôÇ»ù-L-ÒìÁÁ°±Ëá	C6H13NO3	147.172	1.038	Amino Acid And Its Derivatives	°±»ùËá¼°ÆäÑÜÉúÎï	"781658-23-9"	11110000	9031000	7530000	6717000	7027000	6070000	8538000	8129000	6853000
Com_283_neg	Ala-Gln	L-±û°±õ£-L-¹È°±õ£°·	C8H15N3O4	217.22	0.85	Amino Acid And Its Derivatives	°±»ùËá¼°ÆäÑÜÉúÎï	"39537-23-0"	988900	809900	638300	416500	421200	333800	676300	617900	579100
Com_284_neg	O-Aceyl-L-Serine	O-ÒÒõ£»ù-l-Ë¿°±Ëá	C5H9NO4	147.129	1.056	Amino Acid And Its Derivatives	°±»ùËá¼°ÆäÑÜÉúÎï	"5147-00-2"	116200	151000	122600	72130	65560	94860	109800	103100	82570
Com_285_neg	3-Methyl-2-oxobutanoic acid	¦Á-ÍªÒìÎìËá	C5H8O3	116.12	3.829	Organic Acid And Its Derivatives	ÓÐ»úËá¼°ÆäÑÜÉúÎï	"759-05-7"	7603	13340	10190	8733	8152	12450	10660	11230	12960
Com_286_neg	(S)-Leucic acid	ôÇ»ùÒì¼ºËáÒÒõ¥	C6H12O3	132.16	6.404	Organic Acid And Its Derivatives	ÓÐ»úËá¼°ÆäÑÜÉúÎï	"13748-90-8"	170200	138500	117600	90540	61080	65590	111700	114800	110700
Com_287_neg	Lactose	ÈéÌÇ	C12H22O11	342.3	0.911	Carbohydrates And Its Derivatives	ÌÇÀà¼°ÆäÑÜÉúÎï	"63-42-3"	319900	188500	138200	317400	236000	273500	258600	243100	247100
Com_288_neg	3-(3-Hydroxyphenyl)propanoic acid	3-(3-ôÇ»ù±½»ù)±ûËá	C9H10O3	166.17	6.737	Organic Acid And Its Derivatives	ÓÐ»úËá¼°ÆäÑÜÉúÎï	"621-54-5"	7333	566	2904	3710	2386	466	1297	2014	1484
Com_289_neg	5-Hydroxymethyluracil	5-ôÇ¼×»ùÄòà×à¤	C5H6N2O3	142.11	1.041	Nucleotide And Its Derivates	ºËÜÕËá¼°ÆäÑÜÉúÎï	"4433-40-3"	106600	119500	134400	139100	125900	118500	111500	103400	97230
Com_290_neg	9-KODE	13-ÍªÊ®°ËÌ¼¶þÏ©Ëá	C18H30O3	294.2	12.07	Fatty Acyls	Ö¬·¾õ£Àà	"54232-59-6"	17750	33910	14730	7162	14070	8203	18250	19060	19320
Com_291_neg	N-Acetylalanine	N-ÒÒõ£-L-±û°±Ëá	C5H9NO3	131.13	2.15	Amino Acid And Its Derivatives	°±»ùËá¼°ÆäÑÜÉúÎï	"97-69-8"	1062000	1228000	849200	836600	718200	951500	1045000	969000	929800
Com_292_neg	Methyl beta-D-galactopyranoside	¼×»ù-¦Â-D-ßÁà«°ëÈéÌÇÜÕ	C7H14O6	194.182	1.03	Carbohydrates And Its Derivatives	ÌÇÀà¼°ÆäÑÜÉúÎï	"1824-94-8"	210800	264100	187400	158500	148300	203300	220900	246300	203500
Com_293_neg	Methyl alpha-D-glucopyranoside	¦Á-¼×»ùÆÏÌÑÌÇß°	C7H14O6	194.182	1.02	Carbohydrates And Its Derivatives	ÌÇÀà¼°ÆäÑÜÉúÎï	"97-30-3"	197900	230900	191000	153000	134700	199000	213000	215400	164500
Com_294_neg	Lysopg 18:1	ÈÜÑªÂÑÁ×Ö¬õ£¸ÊÓÍ18:1	C24H47O9P	510.6	13.81	Phospholipid	Á×Ö¬		31970	32120	7048	19230	12180	11740	22510	18400	19950
Com_295_neg	Lysope 18:1	ÈÜÑªÂÑÁ×Ö¬õ£ÒÒ´¼°·18:1	C23H46NO7P	479.588	12.81	Phospholipid	Á×Ö¬		19320000	11700000	5236000	13010000	8392000	6110000	13200000	11650000	11640000
Com_296_neg	Hydroxyglutaric acid	2-ôÇ»ù-Îì¶þËá	C5H8O5	148.11	1.45	Organic Acid And Its Derivatives	ÓÐ»úËá¼°ÆäÑÜÉúÎï	"13095-47-1"	7313000	6474000	4968000	9916000	4081000	12110000	9395000	8078000	7456000
Com_297_neg	Hydroxypyruvic acid	3-ôÇ»ù-2-Ñõ´ú±ûËá	C3H4O4	104.061	2.17	Organic Acid And Its Derivatives	ÓÐ»úËá¼°ÆäÑÜÉúÎï	"1113-60-6"	272900	132800	155900	183800	255800	178700	204300	193800	178100
Com_298_neg	alpha-D-Galactose 1-phosphate	¦Á-D-°ëÈéÌÇ-1-Á×Ëá	C6H13O9P	260.136	0.87	Sugar Acids And Its Derivatives	ÌÇËá¼°ÆäÑÜÉúÎï	"2255-14-3"	13530000	11430000	8611000	12590000	9148000	10300000	12450000	10610000	11410000
Com_299_neg	Gamma-Glu-Leu	¦Ã-¹È°±Ëá-ÁÁ°±Ëá	C11H20N2O5	260.287	5.09	Organic Acid And Its Derivatives	ÓÐ»úËá¼°ÆäÑÜÉúÎï	"2566-39-4"	4495	5698	4287	4735	3043	5006	6399	5336	5382
Com_300_neg	N-Acetyl-D-glucosamine 6-phosphate	6-Á×Ëá-NÒÒõ£-D-°±»ùÆÏÌÑÌÇ	C8H16NO9P	301.188	1.81	Sugar Acids And Its Derivatives	ÌÇËá¼°ÆäÑÜÉúÎï		190100	201000	117700	190900	175400	188800	197800	187400	192400
Com_301_neg	Glycerol-3-phosphate	¸ÊÓÍÁ×Ëáõ¥	C3H9O6P	172.074	0.9	Fatty Acyls	Ö¬·¾õ£Àà	"57-03-4"	23620000	20630000	15450000	16600000	18840000	18640000	21130000	21040000	20690000
Com_302_neg	9-HOTrE	9-ôÇ»ùÊ®°ËÌ¼ÈýÏ©Ëá	C18H30O3	294.429	12.07	Fatty Acyls	Ö¬·¾õ£Àà	"89886-42-0"	16570	35290	15370	5034	10160	8202	16260	16130	17280
Com_303_neg	L-Cycloserine	»·Ë¿°±Ëá	C3H6N2O2	102.09	0.8	Amino Acid And Its Derivatives	°±»ùËá¼°ÆäÑÜÉúÎï	"339-72-0"	4344	6592	5341	10190	4517	9083	12910	10490	4692
Com_304_neg	D-Galactose	D-°ëÈéÌÇ	C6H12O6	180.16	0.9	Carbohydrates And Its Derivatives	ÌÇÀà¼°ÆäÑÜÉúÎï	"59-23-4"	353700	479800	688600	357600	381500	1166000	487900	742200	383700
Com_305_neg	DL-3,4-Dihydroxyphenyl glycol	DL-3,4-¶þôÇ»ù±½»ù¶þ´¼	C8H10O4	170.163	7.37	Benzene and substituted derivatives	±½¼°ÆäÑÜÉúÎï	"28822-73-3"	8593	12410	8725	11080	9456	11650	10180	11140	9756
Com_306_pos	Lysopc 16:1	ÈÜÑªÂÑÁ×Ö¬õ£µ¨¼î16:1	C24H48NO7P	493.61	11.75	Phospholipid	Á×Ö¬		2767000	848300	511500	1955000	904800	1111000	1216000	1244000	1184000
Com_307_pos	Lysopc 15:0	ÈÜÑªÁ×Ö¬õ£µ¨¼î15:0	C23H48NO7P	481.317	12.93	Phospholipid	Á×Ö¬		878500	2078000	562300	1889000	2497000	1960000	1692000	1768000	1632000
Com_308_pos	Lysopc 16:0	ÈÜÑªÂÑÁ×Ö¬õ£µ¨¼î16:0(2nÒì¹¹)	C24H50NO7P	495.63	12.57	Phospholipid	Á×Ö¬		26220000	25780000	10880000	22850000	16870000	18500000	21140000	20690000	20790000
Com_309_pos	Lysopc 18:2	ÈÜÑªÂÑÁ×Ö¬õ£µ¨¼î18:2	C26H50NO7P	519.65	12.16	Phospholipid	Á×Ö¬		33720000	12390000	5408000	17860000	6618000	6930000	13470000	13560000	13830000
Com_310_pos	Lysopc 18:3	ÈÜÑªÁ×Ö¬õ£µ¨¼î18:3	C26H48NO7P	517.317	12.57	Phospholipid	Á×Ö¬		33400000	35650000	17860000	30490000	25800000	27240000	28640000	29010000	30950000
Com_311_pos	Lysopc 17:0	ÈÜÑªÁ×Ö¬õ£µ¨¼î17:0	C25H52NO7P	509.657	13.17	Phospholipid	Á×Ö¬	"50930-23-9"	5584000	7960000	2756000	2372000	1979000	1995000	3830000	3765000	3603000
Com_312_pos	Lysopc 18:1	ÈÜÑªÂÑÁ×Ö¬õ£µ¨¼î18:1	C26H52NO7P	521.667	12.9	Phospholipid	Á×Ö¬	"3542-29-8"	149000000	76000000	28580000	155800000	66800000	79290000	105300000	97530000	95420000
Com_313_pos	Lysine Butyrate	Àµ°±Ëá¶¡Ëá	C10H22N2O4	234.293	0.9	Amino Acid And Its Derivatives	°±»ùËá¼°ÆäÑÜÉúÎï	"80407-71-2"	23850000	24430000	30230000	29770000	22080000	26080000	25670000	28040000	24250000
Com_314_pos	Lysopc 14:0	ÈÜÑªÂÑÁ×Ö¬õ£µ¨¼î14:0	C22H46NO7P	467.577	11.37	Phospholipid	Á×Ö¬	"20559-16-4"	1281000	1735000	901700	1131000	785800	1105000	1182000	1226000	1204000
Com_315_pos	Isovalerylcarnitine	ÒìÎìÈâ¼î	C12H23NO4	245.32	5.66	Carnitine	Èâ¼îÀà	"31023-24-2"	785300	318100	685000	57810	1712000	3578000	1807000	1782000	1813000
Com_316_pos	3-Hydroxy-butyryl carnitine	3-ôÇ»ù¶¡õ£»ùÈâ¼î			1.91	Carnitine	Èâ¼îÀà	"1469900-92-2"	56940	54180	34390	73190	50380	87340	52720	51590	69230
Com_317_pos	3-Hydroxy-hexadecanoyl carnitine	3-ôÇ»ùÊ®ÁùÍéõ£»ùÈâ¼î	C23H45NO5	415.607	10.82	Carnitine	Èâ¼îÀà	"195207-76-2"	24970	21620	11520	33310	23520	33410	21280	23420	23040
Com_318_pos	Carnitine-C3	Èâ¶¾¼î-C3			2.56	Carnitine	Èâ¼îÀà		14680000	3585000	5647000	66110000	35570000	65430000	34770000	35090000	36060000
Com_319_pos	Carnitine-C6	Èâ¶¾¼î-C6			6.47	Carnitine	Èâ¼îÀà		9112	15610	37980	413900	42320	286200	133200	133200	133100
Com_320_pos	Carnitine-C5	Èâ¶¾¼î-C5			5.43	Carnitine	Èâ¼îÀà		811100	342300	721000	3962000	1887000	3975000	2023000	2072000	1995000
Com_321_pos	Carnitine-C4	Èâ¶¾¼î-C4			4.63	Carnitine	Èâ¼îÀà		304200	583200	688300	1105000	495300	1085000	773800	755900	695400
Com_322_pos	Cycloleucine	»·ÁÁ°±Ëá	C6H11NO2	129.157	0.84	Amino Acid And Its Derivatives	°±»ùËá¼°ÆäÑÜÉúÎï	"52-52-8"	43350000	44960000	29070000	47210000	42090000	48270000	42190000	42370000	42370000
Com_323_pos	cis-gondoic acid	»¨ÉúÓÍËá	C20H38O2	310.515	16.03	Fatty Acyls	Ö¬·¾õ£Àà	"26764-41-0"	1142000	192000	872100	598800	768300	610700	677300	816300	800000
Com_324_pos	Pantethine	D-·ºÁòÒÒ°·	C22H42N4O8S2	554.721	0.85	Amino Acid And Its Derivatives	°±»ùËá¼°ÆäÑÜÉúÎï	"16816-67-4"	5338	13300	12930	7609	8580	2605	7107	9875	8710
Com_325_pos	D-Myo-inositol 4,5-bisphosohate	D-ÏËÎ¬´¼-4,5-¶þÁ×Ëá	C6H14O12P2	340.116	0.97	Alcohols and polyols	´¼Àà¼°Æä¶àÔª´¼	"47055-78-7"	43550	43690	22910	41320	14010	22090	63910	30700	32890
Com_326_pos	Hydrocortisone acetate	Çâ»¯¿ÉµÄËÉ´×Ëáõ¥	C23H32O6	404.497	15.72	Hormones	¼¤ËØ	"50-03-3"	20720	20080	13990	10300	19940	13200	19490	17370	19450
Com_327_pos	Glu-Glu	¹È°±õ£-¹È°±Ëá	C10H16N2O7	276.243	1.0	Amino Acid And Its Derivatives	°±»ùËá¼°ÆäÑÜÉúÎï	"3929-61-1"	639200	665100	454700	247300	290500	139500	459200	506400	501400
Com_328_pos	alpha-Farnesene	½ðºÏ»¶Ï©	C15H24	204.351	0.85	Prenol lipids	Ï©´¼õ¥	"502-61-4"	25780	19760	13880	16420	22960	21230	30310	23390	18340
Com_329_pos	Cadaverine	1,5-¶þ°±»ùÎìÍé	C5H14N2	102.18	0.706	Polyamine	¶à°·	"462-94-2"	52700	33580	26370	25010	30320	16950	41900	32370	29110
Com_330_pos	N-Acetylneuraminic acid	N-ÒÒõ£Éñ¾­°±Ëá	C11H19NO9	309.27	0.988	Amino Acid And Its Derivatives	°±»ùËá¼°ÆäÑÜÉúÎï	"131-48-6"	52600	16040	5086	21220	43990	35290	38990	26480	38350
Com_331_pos	Kynurenic acid	È®ÄòËá	C10H7NO3	189.17	5.296	Organic Acid And Its Derivatives	ÓÐ»úËá¼°ÆäÑÜÉúÎï	"492-27-3"	63090	110000	91410	18850	17160	25680	58500	57800	58370
Com_332_pos	Palmitoylethanolamide	×ØéµÒÒ´¼°·	C18H37NO2	299.49	14.399	Organic Acid And Its Derivatives	ÓÐ»úËá¼°ÆäÑÜÉúÎï	"544-31-0"	18820	11440	11120	11580	16350	9968	12380	12360	13620
Com_333_pos	Dehydrocholic acid	¶ìÈ¥Çâµ¨Ëá	C24H34O5	402.52	12.273	Bile Acids	µ¨Ö­Ëá	"81-23-2"	279400	211000	203900	95150	142600	186900	435400	430300	424700
Com_334_pos	Uracil	Äòà×à¤	C4H4N2O2	112.09	1.47	Nucleotide And Its Derivates	ºËÜÕËá¼°ÆäÑÜÉúÎï	"66-22-8"	1203000	1571000	1086000	1237000	1360000	1404000	1128000	1617000	1432000
Com_335_pos	L-Tryptophan	L-É«°±Ëá	C11H12N2O2	204.23	4.894	Amino Acid And Its Derivatives	°±»ùËá¼°ÆäÑÜÉúÎï	"73-22-3"	156300000	153200000	132400000	158000000	156600000	160100000	159000000	157600000	155300000
Com_336_pos	Erucamide	½æËáõ£°·	C22H43NO	337.6	16.97	Fatty Acyls	Ö¬·¾õ£Àà	"112-84-5"	69810000	22650000	27990000	33970000	18850000	31010000	27860000	30660000	28840000
Com_337_pos	Hexadecanamide	Ê®ÁùÌ¼õ£°·	C16H33NO	255.44	14.82	Fatty Acyls	Ö¬·¾õ£Àà	"629-54-9"	35550000	8456000	21130000	21870000	25860000	20210000	23010000	24820000	23660000
Com_338_pos	N-Lauryldiethanolamine	Ê®¶þÍé»ùÒÒ´¼°·	C16H35NO2	273.45	9.45	Amines	°·Àà	"1541-67-9"	82240	77720	98740	81870	80220	88020	81640	86730	85700
Com_339_pos	2-Aminoethylphosphonate	2-°±»ùÒÒ»ùÁ×Ëáõ¥	C2H8NO3P	125.06	0.98	Organic Acid And Its Derivatives	ÓÐ»úËá¼°ÆäÑÜÉúÎï	"2041-14-7"	22290	31850	12860	25800	27730	18500	32250	32140	39090
Com_340_pos	10-Formyl-Thf	¼×õ£ËÄÇâÒ¶Ëá	C20H23N7O7	473.4	4.85	Organoheterocyclic compounds	ÓÐ»úÔÓ»·»¯ºÏÎï	"2800-34-2"	319800	542800	507300	106400	79280	98670	317400	318000	290200
Com_341_pos	6-Methylmercaptopurine	6-¼×»ùÛÏàÑßÊ	C6H6N4S	166.21	4.04	Purines and purine derivatives	àÑßÊ¼°ÆäÑÜÉúÎï	"50-66-8"	80260000	75660000	57370000	76330000	69780000	82280000	78360000	74150000	72820000
Com_342_pos	2-Hydroxycinnamate	2-ôÇ»ùÈâ¹ðËá	C9H8O3	164.16	1.81	Cinnamic acids and derivatives	Èâ¹ðËá¼°ÆäÑÜÉúÎï	"614-60-8"	23330000	19510000	13230000	21130000	20480000	22470000	20770000	20240000	20940000
Com_343_pos	Piperidine	ßßà¤	C5H11N	85.15	2.04	Organoheterocyclic compounds	ÓÐ»úÔÓ»·»¯ºÏÎï	"110-89-4"	3526000	3162000	2631000	2726000	2723000	2813000	3330000	2976000	2732000
Com_344_pos	Isoquinoline	Òìà­ßø	C9H7N	129.16	4.9	Organoheterocyclic compounds	ÓÐ»úÔÓ»·»¯ºÏÎï	"119-65-3"	155600	172300	122200	207300	181100	165900	195200	173200	203600
Com_345_pos	Purine	àÑßÊ	C5H4N4	120.112	4.1	Nucleotide And Its Derivates	ºËÜÕËá¼°ÆäÑÜÉúÎï	"120-73-0"	461700	399500	319900	409500	393200	469500	450300	425900	399400
Com_346_pos	Solvent Red 23	ÈÜ¼Áºì 23	C22H16N4O	352.39	11.04	Others	ÆäËü	"85-86-9"	736000	785900	851700	746700	680900	698900	744500	745600	780100
Com_347_pos	S-Methyl-5'-thioadenosine	S-¼×»ù-5'-ÁòÏÙàÑßÊ	C11H15N5O3S	297.333	4.94	Nucleotide And Its Derivates	ºËÜÕËá¼°ÆäÑÜÉúÎï		13130000	8286000	6393000	9517000	10810000	10180000	10320000	10000000	9798000
Com_348_pos	Isobutyrylglycine	2-(Òì¶¡»ù°±»ù)ÒÒËá	C6H11NO3	145.156	0.63	Organic Acid And Its Derivatives	ÓÐ»úËá¼°ÆäÑÜÉúÎï	"15926-18-8"	5950000	6280000	5894000	7924000	7266000	8536000	7122000	6701000	6393000
Com_349_pos	6-Aminonicotinamide	6-°±»ùÑÌõ£°·	C6H7N3O	137.139	1.95	Pyridine And Its Derivatives	ßÁà¤¼°ÆäÑÜÉúÎï	"329-89-5"	86520	74770	54300	91440	78800	89830	84000	77910	74760
Com_350_pos	Feruloylcholine	°¢Îºõ£µ¨¼î	C15H22NO4	280.34	14.42	Cholines	µ¨¼îÀà		1011000	155400	614200	444800	572200	458100	571100	567300	582200
Com_351_pos	Gly-Tyr	¸Ê°±õ£-ÀÒ°±Ëá	C11H14N2O4	238.24	3.09	Amino Acid And Its Derivatives	°±»ùËá¼°ÆäÑÜÉúÎï	"658-79-7"	4558000	3325000	2426000	1645000	1861000	1475000	2611000	2612000	2689000
Com_352_pos	Gly-Phe	¸Ê°±õ£-±½±û°±Ëá	C11H14N2O3	222.24	4.88	Amino Acid And Its Derivatives	°±»ùËá¼°ÆäÑÜÉúÎï	"3321-03-7"	16280000	14080000	9582000	8650000	8692000	8809000	11570000	11460000	10920000
Com_353_pos	gamma-Muurolene	¦Ã-Ä¾ÂÞÏ©	C15H24	204.351	4.87	Fatty Acyls	Ö¬·¾õ£Àà	"24268-39-1"	1297000	1164000	855900	1246000	1176000	1244000	1290000	1258000	1182000
Com_354_pos	Galactinol	¼¡´¼°ëÈéÌÇÜÕ	C12H22O11	342.297	0.95	Carbohydrates And Its Derivatives	ÌÇÀà¼°ÆäÑÜÉúÎï	"3687-64-7"	10390000	6620000	5802000	8036000	6660000	6623000	8033000	7123000	7569000
Com_355_pos	3-Hydroxy-3-Methylpentane-1,5-Dioic Acid	3-ôÇ»ù-3-¼×»ù¹È°±Ëá	C6H10O5	162.14	0.87	Fatty Acyls	Ö¬·¾õ£Àà	"503-49-1"	1324000	1206000	969900	1039000	916400	991800	1195000	1044000	1170000
Com_356_pos	Oxidized glutathione	Ñõ»¯¹Èë×¸ÊëÄ	C20H32N6O12S2	612.6	1.78	Amino Acid And Its Derivatives	°±»ùËá¼°ÆäÑÜÉúÎï	"121-24-4"	6445	4481	5481	6008	4928	6423	9573	3929	4548
Com_357_pos	Delta-Tridecalactone	Ê®ÈýÍéÄÚÖ¬	C13H24O2	212.329	9.17	Fatty Acyls	Ö¬·¾õ£Àà	"7370-92-5"	66680	70840	38460	64310	75920	89570	69750	72580	72280
Com_358_pos	7,8-Dihydrofolate	7,8-¶þÇâÒ¶Ëá	C19H21N7O6	443.41	0.8	Organic Acid And Its Derivatives	ÓÐ»úËá¼°ÆäÑÜÉúÎï	"4033-27-6"	4126	2934	2881	5588	2033	587	3705	1877	1084
Com_359_pos	6-Deoxy-D-glucose	6-ÍÑÑõ-D-ÆÏÌÑÌÇ	C6H12O5	164.156	1.825	Carbohydrates And Its Derivatives	ÌÇÀà¼°ÆäÑÜÉúÎï	"7658-08-4"	4159000	3543000	2580000	3919000	3619000	4193000	3788000	3699000	3754000
Com_360_pos	5-Aminopentanoate	5-°±»ùÎìËá	C5H11NO2	117.146	0.96	Organic Acid And Its Derivatives	ÓÐ»úËá¼°ÆäÑÜÉúÎï	"660-88-8"	231900	41120	39100	50670	28730	57680	80130	88450	86460
Com_361_pos	5-Hydroxylysine	5-ôÇ»ùÀµ°±Ëá	C6H15ClN2O3	198.65	0.72	Amino Acid And Its Derivatives	°±»ùËá¼°ÆäÑÜÉúÎï	"13204-98-3"	141700	102800	72060	119548	106800	116500	113900	101700	116900
Com_362_pos	5-Methoxyindole-3-acetic acid	5-¼×Ñõ»ùßÅßá-3-ÒÒËá	C11H11NO3	205.21	4.87	Indole And Its Derivatives	ßÅßá¼°ÆäÑÜÉúÎï	"3471-31-6"	2650000	2481000	1777000	2587000	2613000	2858000	2542000	2577000	2504000
Com_363_pos	Pyridoxamine	ßÁ¶ß°·	C8H12N2O2	168.193	1.0	Pyridine And Its Derivatives	ßÁà¤¼°ÆäÑÜÉúÎï	"85-87-0"	694200	780500	553800	668900	676600	568700	717900	685000	679100
Com_364_pos	5beta-Androstan-17beta-ol-3-one	5¦Â-ÐÛçÞÍé-17¦Â-´¼-3-Íª	C19H30O2	290.44	0.84	Hormones	¼¤ËØ	"571-22-2"	5548000	10330000	5467000	9962000	8021000	10380000	7061000	9743000	7017000
Com_365_pos	Etiocholanolone	3a-ôÇ»ù-5b-ÐÛçÞÍé-17-Íª	C19H30O2	290.44	0.68	Hormones	¼¤ËØ	"53-42-9"	383800	556400	351800	593500	327300	470800	456500	534100	444100
Com_366_pos	5beta-Androstan-3beta-ol-17-one	5¦Â-ÐÛçÞÍé-3¦Â-ôÇ»ù-17Íª	C19H30O2	290.44	0.68	Hormones	¼¤ËØ	"571-31-3"	281200	420200	255300	433700	331700	329100	345200	389000	355900
Com_367_pos	Sarcosine	¼¡°±Ëá	C3H7NO2	89.093	0.9	Amino Acid And Its Derivatives	°±»ùËá¼°ÆäÑÜÉúÎï	"107-97-1"	18610000	19780000	17320000	11570000	10540000	11940000	17130000	15320000	14010000
Com_368_pos	S-Adenosyl-methionine	S-ÏÙÜÕ-¼×Áò°±Ëá	C22H30N6O8S2	570.639	0.84	Amino Acid And Its Derivatives	°±»ùËá¼°ÆäÑÜÉúÎï	"17176-17-9"	998500	562700	336200	71500	706200	470700	606200	566000	602200
Com_369_pos	Vitamin B2	ºË»ÆËØB2	C17H20N4O6	376.364	5.94	Vitamins	Î¬ÉúËØ	"83-88-5"	5212000	5342000	4674000	8262000	9702000	9392000	7141000	7694000	7039000
Com_370_pos	R-Aminobutyrate	R-3-°±»ù¶¡Ëá	C4H9NO2	103.12	0.91	Organic Acid And Its Derivatives	ÓÐ»úËá¼°ÆäÑÜÉúÎï	"3775-73-3"	274800	416800	237900	162400	135900	168100	298900	267400	256000
Com_371_pos	S-ribosyl-L-homocysteine	S-ºËÌÇ»ù-L-Í¬ÐÍ°ëë×°±Ëá			0.91	Amino Acid And Its Derivatives	°±»ùËá¼°ÆäÑÜÉúÎï		18310	22180	18240	19030	21860	18430	32430	17120	18710
Com_372_pos	Spermidine	ÑÇ¾«°·	C7H19N3	145.246	0.68	Polyamine	¶à°·	"124-20-9"	1640000	1585000	1547000	2277000	1965000	2326000	1912000	1918000	1735000
Com_373_pos	5-Aminolevulinate	5-°±»ùÒÒõ£±ûËá	C5H9NO3	131.13	2.07	Organic Acid And Its Derivatives	ÓÐ»úËá¼°ÆäÑÜÉúÎï	"106-60-5"	2837000	2495000	2122000	2345000	2283000	2315000	2577000	2443000	2381000
Com_374_pos	5-Aminosalicylate	5-°±»ùË®ÑîËá	C7H7NO3	153.135	1.68	Organic Acid And Its Derivatives	ÓÐ»úËá¼°ÆäÑÜÉúÎï	"89-57-6"	1622000	1437000	1610000	739500	459900	455500	1045000	923000	881500
Com_375_pos	N-(5-Aminopentyl)acetamide	N-(5-°±»ùÎì»ù)ÒÒõ£°·	C7H16N2O	144.21	1.01	Polyamine	¶à°·	"32343-73-0"	30180	4691	8478	24870	17620	15590	45950	24280	23140
Com_376_pos	H-Trp-NH2.HCl	L-É«°±õ£°·ÑÎËáÑÎ	C11H14ClN3O	239.7	4.587	Amino Acid And Its Derivatives	°±»ùËá¼°ÆäÑÜÉúÎï	"5022-65-1"	802000	1047000	713200	523000	441100	511500	720200	702600	686300
Com_377_pos	Methylguanidine HCl	1-¼×»ùëÒÑÎËáÑÎ	C2H8ClN3	109.56	0.88	Organic Acid And Its Derivatives	ÓÐ»úËá¼°ÆäÑÜÉúÎï	"21770-81-0"	151700	117300	117800	140200	123100	132700	156600	144400	126800
Com_378_pos	beta-Alanine methyl ester	3-°±»ù±ûËá¼×õ¥	C4H9NO2	103.12	0.98	Amino Acid And Its Derivatives	°±»ùËá¼°ÆäÑÜÉúÎï	"4138-35-6"	2160000	3343000	1970000	1304000	1150000	1342000	2021000	1993000	1962000
Com_379_pos	Imidazoleacetic acid	ßäßòÒÒËá	C5H6N2O2	126.113	0.91	Organic Acid And Its Derivatives	ÓÐ»úËá¼°ÆäÑÜÉúÎï	"645-65-8"	3152000	2532000	1895000	2936000	2389000	2488000	2423000	2735000	2640000
Com_380_pos	Isoproterenol	Òì±ûÉöÉÏÏÙËØ	C11H17NO3	211.258	8.36	Hormones	¼¤ËØ	"7683-59-2"	195500	113300	149100	111300	133600	117600	129000	147700	125900
Com_381_pos	L-(-)-alpha-Amino-epsilon-Caprolactam	3-°±»ùÁùÇâ-2H-µªÔÓ×¿-2-Íª	C6H12N2O	128.172	0.7	Amino Acid And Its Derivatives	°±»ùËá¼°ÆäÑÜÉúÎï	"21568-87-6"	1801000	1677000	1249000	1655000	1601000	1733000	1720000	1656000	1587000
Com_382_pos	L-Alanyl-L-leucine	L-±û°±õ£-L-ÁÁ°±Ëá	C9H18N2O3	202.251	4.45	Amino Acid And Its Derivatives	°±»ùËá¼°ÆäÑÜÉúÎï	"3303-34-2"	3895000	1682000	1041000	1462000	1969000	964200	1859000	1666000	1797000
Com_383_pos	Ip7G	ÒìÎìÏ©»ù-7-ÆÏÌÇÜÕ	C16H23N5O5	365.384	0.96	Nucleotide And Its Derivates	ºËÜÕËá¼°ÆäÑÜÉúÎï	"59384-58-6"	1153000	711100	711300	899900	766000	864900	929400	850300	927500
Com_384_pos	Isobutyryl carnitine	Òì¶¡õ£Èâ¼î	C11H21NO4	231.289	4.62	Carnitine	Èâ¼îÀà	"25518-49-4"	262900	481300	543200	873900	411600	869800	609500	570700	549200
Com_385_pos	Isomaltose	ÒìÂóÑ¿ÌÇ	C12H22O11	342.297	0.9	Carbohydrates And Its Derivatives	ÌÇÀà¼°ÆäÑÜÉúÎï	"499-40-1"	238200	182700	214700	254800	196200	281500	217100	256100	243700
Com_386_pos	beta amino butyric acid	¦Â-°±»ù¶¡Ëá	C4H9NO2	103.12	0.98	Amino Acid And Its Derivatives	°±»ùËá¼°ÆäÑÜÉúÎï	"541-48-0"	24960	24300	11450	43210	34100	37720	23440	19690	32250
Com_387_pos	Adenine	ÏÙàÑßÊ	C5H5N5	135.127	1.032	Nucleotide And Its Derivates	ºËÜÕËá¼°ÆäÑÜÉúÎï	"73-24-5"	279600	184500	251300	175000	170100	148800	221400	218000	157600
Com_389_pos	8-Hydroxyguanosine	8-ôÇ»ùÄñÜÕ	C10H13N5O6	299.24	3.09	Nucleotide And Its Derivates	ºËÜÕËá¼°ÆäÑÜÉúÎï	"3868-31-3"	95800	101900	55720	45520	72960	35320	63360	66960	66710
Com_390_pos	4-Pregnen-17alpha,20alpha-Diol-3-One	4-ÔÐÍé-17¦Á,20¦Á-¶þ´¼-3-Íª	C21H32O3	332.477	0.87	Hormones	¼¤ËØ	"652-69-7"	5641	7324	6838	6847	7263	7459	9576	8411	4624
Com_391_pos	11-Ketoetiocholanolone	11-Íª±¾µ¨Íé´¼Íª	C19H28O3	304.424	15.04	Hormones	¼¤ËØ	"739-27-5"	523300	1032000	539100	234700	355700	246600	509800	502800	533200
Com_392_pos	Tryptophanol	L-É«°±´¼	C11H14N2O	190.242	18.24	Amino Acid And Its Derivatives	°±»ùËá¼°ÆäÑÜÉúÎï	"2899-29-8"	16020	18540	19180	16690	14010	18440	14380	22260	14900
Com_393_pos	H-Gly-Pro-OH	¸Ê°±õ£-L-¸¬°±Ëá	C7H12N2O3	172.18	1.035	Amino Acid And Its Derivatives	°±»ùËá¼°ÆäÑÜÉúÎï	"704-15-4"	21240000	18430000	13990000	15660000	12540000	13510000	17720000	16050000	16020000
Com_394_pos	L-Homocitrulline	L-¸ß¹Ï°±Ëá	C7H15N3O3	189.21	0.972	Amino Acid And Its Derivatives	°±»ùËá¼°ÆäÑÜÉúÎï	"1190-49-4"	886800	553600	396000	182000	162500	179200	448100	427500	388300
Com_395_pos	Glycyl-L-leucine	N-¸Ê°±õ£-L-ÁÁ°±Ëá	C8H16N2O3	188.22	4.466	Amino Acid And Its Derivatives	°±»ùËá¼°ÆäÑÜÉúÎï	"869-19-2"	7556000	6602000	4551000	3808000	4111000	3914000	5397000	5372000	5171000
Com_396_pos	5-Methylcytosine	5-¼×»ù°ûà×à¤	C5H7N3O	125.13	0.991	Nucleotide And Its Derivates	ºËÜÕËá¼°ÆäÑÜÉúÎï	"554-01-8"	10384	8311	3506	13460	11730	5311	8896	4708	9009
Com_397_pos	D-Proline	D-¸¬°±Ëá	C5H9NO2	115.13	0.967	Amino Acid And Its Derivatives	°±»ùËá¼°ÆäÑÜÉúÎï	"344-25-2"	153200000	167400000	134300000	181500000	157500000	181000000	178700000	170200000	162200000
Com_398_pos	L-Hydroxyproline	L-ôÇ¸¬°±Ëá	C5H9NO3	131.13	0.88	Amino Acid And Its Derivatives	°±»ùËá¼°ÆäÑÜÉúÎï	"51-35-4"	819800	1048000	960800	740500	620400	815100	879500	786500	802700
Com_399_pos	Glycyl-L-valine	¸Ê°±õ£-L-çÓ°±Ëá	C7H14N2O3	174.2	2.077	Amino Acid And Its Derivatives	°±»ùËá¼°ÆäÑÜÉúÎï	"1963-21-9"	1278000	1277000	795600	520600	662100	551800	912300	828900	884500
Com_400_pos	N6-Acetyl-L-lysine	N6-ÒÒõ£-L-Àµ°±Ëá	C8H16N2O3	188.22	1.304	Amino Acid And Its Derivatives	°±»ùËá¼°ÆäÑÜÉúÎï	"692-04-6"	476200	274800	315200	249600	281300	264200	299200	371500	334700
Com_401_pos	N,N-Dimethylglycine	N,N-¶þ¼×»ù¸Ê°±Ëá	C4H9NO2	103.12	0.9	Amino Acid And Its Derivatives	°±»ùËá¼°ÆäÑÜÉúÎï	"1118-68-9"	9246000	8647000	7427000	6361000	5886000	6638000	7823000	7209000	7150000
Com_402_pos	Guanosine monophosphate	ÄñÜÕµ¥Á×Ëá	C10H14N5O8P	363.058	1.01	Nucleotide And Its Derivates	ºËÜÕËá¼°ÆäÑÜÉúÎï		16840000	12510000	12030000	17550000	14840000	13380000	12060000	14620000	14700000
Com_403_pos	Diethylglutarate	Îì¶þËá¶þÒÒõ¥	C9H16O4	188.105	0.67	Organic Acid And Its Derivatives	ÓÐ»úËá¼°ÆäÑÜÉúÎï	"818-38-2"	1272000	969000	792100	850200	390100	341000	831900	909700	551700
Com_404_pos	Aspartic acid di-O-glucoside	ÌìÃÅ¶¬°±Ëá ¶þÆÏÌÇÜÕ		457.1	0.97	Amino Acid And Its Derivatives	°±»ùËá¼°ÆäÑÜÉúÎï		2271000	1382000	1185000	4684000	1606000	1622000	1568000	1679000	1707000
Com_405_pos	5-Hydroxyindoleacetate	5-ôÇ»ùßÅßá-3-ÒÒËá	C10H9NO3	191.058	5.58	Indole And Its Derivatives	ßÅßá¼°ÆäÑÜÉúÎï	"54-16-0"	52920	47150	29520	18760	21210	24750	35210	31670	31030
Com_406_pos	D-Phenylalanine	D-±½±û°±Ëá	C9H11NO2	165.19	4.106	Amino Acid And Its Derivatives	°±»ùËá¼°ÆäÑÜÉúÎï	"673-06-3"	257700000	252600000	253800000	236400000	263300000	248800000	262400000	232800000	241700000
Com_407_pos	Folic acid	Ò¶Ëá	C19H19N7O6	441.4	5.117	Vitamins	Î¬ÉúËØ	"59-30-3"	34360	23010	10770	22740	17320	16740	22520	16810	23350
Com_408_pos	Uridine	ÄòÜÕ	C9H12N2O6	244.2	1.86	Nucleotide And Its Derivates	ºËÜÕËá¼°ÆäÑÜÉúÎï	"58-96-8"	6245000	4803000	2743000	2594000	4008000	4768000	3823000	3464000	5002000
Com_409_pos	Cytidine	°ûÜÕ	C9H13N3O5	243.22	1.029	Nucleotide And Its Derivates	ºËÜÕËá¼°ÆäÑÜÉúÎï	"65-46-3"	445100	264800	108400	306900	260000	241900	207400	224400	222400
Com_410_pos	SDMA	¶þ¼×»ù-L-¾«°±Ëá	C8H18N4O2	202.25	0.913	Amino Acid And Its Derivatives	°±»ùËá¼°ÆäÑÜÉúÎï	"30344-00-4"	636800	704800	533200	576800	539500	588300	627700	556800	575000
Com_411_pos	Glutathione	¹Èë×¸ÊëÄ	C10H17N3O6S	307.32	1.51	Amino Acid And Its Derivatives	°±»ùËá¼°ÆäÑÜÉúÎï	"70-18-8"	100300	27260	58960	67640	42370	68510	82410	73520	67040
Com_412_pos	Xanthosine	»ÆàÑßÊºËÜÕ	C10H12N4O6	284.225	3.928	Nucleotide And Its Derivates	ºËÜÕËá¼°ÆäÑÜÉúÎï	"146-80-5"	2179000	1841000	2350000	1282000	2285000	1140000	1369000	2226000	2533000
Com_413_pos	16alpha-Hydroxytestosterone	16¦Á-ôÇØºçÞÍª	C19H28O3	304.424	15.01	Hormones	¼¤ËØ	"63-01-4"	262400	479200	276800	93890	208600	106200	229800	285800	246200
Com_414_pos	11beta-Hydroxytestosterone	11¦Â-ôÇØºÍª	C19H28O3	304.424	0.68	Hormones	¼¤ËØ	"1816-85-9"	508700	370300	234600	500500	233700	240600	272300	404600	340100
Com_415_pos	10E,12Z-Octadecadienoic acid	10E,12Z-Ê®°ËÌ¼¶þÏ©Ëá	C18H32O2	280.445	14.42	Fatty Acyls	Ö¬·¾õ£Àà	"2420-56-6"	3182000	473600	2042000	1440000	1805000	1555000	1773000	1768000	1764000
Com_416_pos	1,4-Dihydro-1-Methyl-4-Oxo-3-Pyridinecarboxamide	1,4-¶þÇâ-1-¼×»ù-4-Ñõ´ú-3-ßÁà¤¼×õ£°·	C7H8N2O2	152.151	1.69	Pyridine And Its Derivatives	ßÁà¤¼°ÆäÑÜÉúÎï	"769-49-3"	24600000	23250000	18250000	10660000	7410000	7896000	16150000	15670000	15290000
Com_417_pos	Nandrolone	19-È¥¼×ØºÍª	C18H26O2	274.398	9.45	Hormones	¼¤ËØ	"434-22-0"	482500	318500	929700	287900	322800	373200	470100	489800	486600
Com_418_pos	Methyltestosterone	17-¦Á-¼×»ùØºÍª	C20H30O2	302.451	14.44	Hormones	¼¤ËØ	"58-18-4"	132000	191400	100600	24460	55550	22320	85520	95900	97110
Com_419_pos	17alpha-Ethinyl estradiol	17¦Á-È²´Æ´¼	C20H24O2	296.403	13.58	Hormones	¼¤ËØ	"57-63-6"	32360	29410	10270	27620	38000	54440	36190	27860	38450
Com_420_pos	1-(4-Methoxyphenyl)-2-propanone	1-(4-¼×Ñõ»ù±½»ù)-2-±ûÍª	C10H12O2	164.201	1.81	Benzene and substituted derivatives	±½¼°ÆäÑÜÉúÎï	"122-84-9"	6516000	5516000	4153000	5904000	5564000	6601000	6077000	5926000	6001000
Com_421_pos	Lipoic acid	ÁòÐÁËá	C8H14O2S2	206.326	18.24	Vitamins	Î¬ÉúËØ	"62-46-4"	231400	260400	283600	177800	177600	209700	228300	280300	230700
Com_422_pos	Lysopc 20:4	ÈÜÑªÁ×Ö¬õ£µ¨¼î20:4	C28H50NO7P	543.681	12.9	Phospholipid	Á×Ö¬		127800000	80450000	38080000	127300000	66900000	77120000	91590000	97170000	96060000
Com_423_pos	Carnitine-C12	Èâ¶¾¼î-C12			9.94	Carnitine	Èâ¼îÀà		9865	3812	3657	10970	8923	17770	9226	8550	9738
Com_424_pos	Carnitine-C14	Èâ¶¾¼î-C14			10.83	Carnitine	Èâ¼îÀà		105800	40140	36320	70840	54500	97980	62520	57500	57850
Com_425_pos	Carnitine-C16	Èâ¶¾¼î-C16			11.65	Carnitine	Èâ¼îÀà		48430	54530	23130	33330	26860	35460	37210	40500	38160
Com_426_pos	Androsta-1,4-diene-3,17-dione	1,4-ÐÛÏ©¶þÍª	C19H24O2	284.393	14.44	Hormones	¼¤ËØ	"897-06-3"	9518	11970	4125	1950	2677	5491	5374	7098	4658
Com_427_pos	N',N",N"'-P-Coumaroyl-Cinnamoyl-Caffeoyl Spermidine	N',N",N"'-¶ÔÏã¶¹õ£°¢Îºõ£¿§·Èõ£ÑÇ¾«°·			4.94	Phenolamides	·Ó°·		627300	253400	187700	220000	264500	198700	304800	299800	306800
Com_428_pos	Benzamidine Hydrochloride Hydrate	±½¼×ëß	C7H11ClN2O	174.628	4.09	Benzene and substituted derivatives	±½¼°ÆäÑÜÉúÎï	"206752-36-5"	6385000	5943000	4638000	5936000	5521000	6610000	6366000	5935000	5742000
Com_429_pos	Mag (18:1)	µ¥õ£¸ÊÓÍõ¥(õ£»ù18:1)	C21H40O4	356.2	15.23	Glycerolipids	¸ÊÓÍÖ¬Àà		18180	4989	9964	7675	16470	7755	6663	7981	9666
Com_430_pos	L-beta-Imidazolelactic acid	L-¦Â-ßäßòÈéËá	C6H8N2O3	156.139	0.83	Carbohydrates And Its Derivatives	ÌÇÀà¼°ÆäÑÜÉúÎï	"14403-45-3"	1139000	1016000	739000	1325000	1031000	1202000	1095000	1171000	1049000
Com_431_pos	Linoleoylcarnitine	ÑÇÓÍõ£»ùÈâ¼î	C25H45NO4	423.63	11.41	Carnitine	Èâ¼îÀà	"36816-10-1"	976100	1488000	848700	400100	484900	351100	788400	830300	830500
Com_432_pos	Tetradecanoylcarnitine	Ê®ËÄõ£Èâ¼î	C21H41NO4	371.555	10.88	Carnitine	Èâ¼îÀà	"25597-07-3"	62130	25260	20130	43920	28980	65590	33200	36010	38260
Com_433_pos	Dodecanoylcarnitine	Ê®¶þõ£×óÐýÈâ¼î	C19H37NO4	343.501	10.0	Carnitine	Èâ¼îÀà	"25518-54-1"	11270	5697	4982	13810	8223	18950	9190	9792	8593
Com_434_pos	Oleoylcarnitine	ÓÍõ£Èâ¼î	C25H47NO4	425.645	11.9	Carnitine	Èâ¼îÀà	"38677-66-6"	905300	1302000	714500	370500	439100	327300	646200	650800	690000
Com_435_pos	Stearoylcarnitine	Ó²Ö¬õ£Èâ¼î	C25H49NO4	427.66	12.41	Carnitine	Èâ¼îÀà	"25597-09-5"	453500	513500	235300	305700	247600	261900	324700	302500	287500
Com_436_pos	Hexanoylcarnitine	¼ºõ£Èâ¼î	C13H25NO4	259.34	6.6	Carnitine	Èâ¼îÀà	"22671-29-0"	12250	16600	45460	414600	43170	297200	140100	140400	133600
Com_437_pos	Cyclocytidine	ÑÎËá»·°ûÜÕ	C9H12ClN3O4	261.66	0.922	Ethers	ÃÑÀà	"10212-25-6"	15720	21060	18040	3872	11150	8679	9425	10970	5660
Com_438_pos	L-Tyrosinemethylester	L-ÀÒ°±Ëá¼×õ¥	C10H13NO3	195.215	4.5	Amino Acid And Its Derivatives	°±»ùËá¼°ÆäÑÜÉúÎï	"1080-06-4"	47980	39820	41280	60080	47860	67550	50730	57870	49440
Com_439_pos	D-Ala-D-Ala	D-±û°±õ£-D-±û°±Ëá	C6H12N2O3	160.171	0.95	Amino Acid And Its Derivatives	°±»ùËá¼°ÆäÑÜÉúÎï	"923-16-0"	169000	83510	80180	87210	66170	41320	92900	106600	73830
Com_440_pos	D-Galactosamine	2-°±»ù-2-ÍÑÑõ-D-°ëÈéÌÇ	C6H14ClNO5	215.632	0.71	Carbohydrates And Its Derivatives	ÌÇÀà¼°ÆäÑÜÉúÎï	"1772-03-8"	115100	80850	38870	81940	48220	44710	61400	72840	59530
Com_441_pos	8-Bromoguanosine	8-äåÄñÜÕ	C10H12BrN5O5	362.137	0.98	Nucleotide And Its Derivates	ºËÜÕËá¼°ÆäÑÜÉúÎï	"4016-63-1"	15660	16110	9209	7305	8756	13580	9088	22900	14430
Com_442_pos	Carnosine	¼¡ëÄ	C9H14N4O3	226.232	0.76	Organic Acid And Its Derivatives	ÓÐ»úËá¼°ÆäÑÜÉúÎï	"305-84-0"	517600	362000	248700	433500	358000	345500	388100	369000	367300
Com_443_pos	N-METHYL (-)EPHEDRINE	N-¼×»ùÂé»Æ¼î	C11H17NO	179.259	8.01	Benzene and substituted derivatives	±½¼°ÆäÑÜÉúÎï	"552-79-4"	55760	44900	35600	78880	110800	85060	71470	74870	72400
Com_444_pos	Neopterin	ÐÂà©ßÊ	C9H11N5O4	253.215	10.38	Organoheterocyclic compounds	ÓÐ»úÔÓ»·»¯ºÏÎï		4509	8804	459	1367	3106	3686	1355	2043	1462
Com_445_pos	N-Acetyl-L-glutamic acid	N-ÒÒõ£-L-¹È°±õ£°·	C7H11NO5	189.166	0.71	Amino Acid And Its Derivatives	°±»ùËá¼°ÆäÑÜÉúÎï	"1188-37-0"	2770000	2313000	2037000	2090000	1303000	1261000	2110000	2139000	1688000
Com_446_pos	Metanephrine	¼ä¼×ÉöÉÏÏÙËØ	C10H15NO3	197.231	15.12	Phenols And Its Derivatives	·ÓÀà¼°ÆäÑÜÉúÎï	"5001-33-2"	493800	145300	368000	263000	349500	246900	390500	329900	356900
Com_447_pos	Ethambutol	ÒÒ°·¶¡´¼	C10H24N2O2	204.31	0.81	Amines	°·Àà	"74-55-5"	57260	48010	41580	30890	52490	31290	37370	46100	37350
Com_448_pos	Melamine	Èý¾ÛÇè°·	C3H6N6	126.12	0.9	Others	ÆäËü	"108-78-1"	104000	88300	85530	97370	72830	108600	94400	88410	84860
Com_449_pos	Tubercidin	É±½áºË¾úËØ	C11H14N4O4	266.25	2.153	Others	ÆäËü	"69-33-0"	403900	301100	211900	209000	301200	299200	273600	286900	269200
Com_450_pos	1,4-Naphthoquinone	1,4-ÝÁõ«	C10H6O2	158.153	1.082	Others	ÆäËü	"130-15-4"	181100	167900	145300	129700	89190	127200	174200	148800	141700
Com_451_pos	Nebularine	9-(¦Â-D-ß»à«ºËÌÇ)àÑßÊ	C10H12N4O4	252.227	9.81	Nucleotide And Its Derivates	ºËÜÕËá¼°ÆäÑÜÉúÎï	"550-33-4"	4299	5601	5098	3232	7081	4419	6999	6411	5079
Com_452_pos	Isophorone	Òì·ð¶ûÍª	C9H14O	138.207	0.71	Ketones	ÍªÀà	"78-59-1"	57710	37240	43050	47220	39070	45770	36360	50290	60780
Com_453_pos	Gly-Tyr-Ala	¸Ê°±Ëá-ÀÒ°±Ëá-±û°±Ëá	C14H19N3O5	309.318	4.16	Amino Acid And Its Derivatives	°±»ùËá¼°ÆäÑÜÉúÎï	"112898-27-8"	48940	37620	31500	29490	27100	39270	41300	36690	36850
Com_454_pos	1,4-Diaminobutane	¸¯°·	C4H12N2	88.15	0.699	Polyamine	¶à°·	"110-60-1"	1039000	1076000	855900	933500	1127000	967100	1209000	1019000	943500
Com_455_pos	L-Kynurenine	L-È®Äò°±Ëá	C10H12N2O3	208.21	3.821	Amino Acid And Its Derivatives	°±»ùËá¼°ÆäÑÜÉúÎï	"2922-83-0"	2264000	1379000	1002000	2180000	2196000	2614000	2069000	1918000	1920000
Com_456_pos	Phenylacetylglycine	N-±½»ùÒÒõ£¸Ê°±Ëá	C10H11NO3	193.2	6.322	Amino Acid And Its Derivatives	°±»ùËá¼°ÆäÑÜÉúÎï	"500-98-1"	133500	216600	161100	524500	401100	594700	365200	364900	342500
Com_457_pos	3-Ureidopropionate	3-õ£ëå±ûËá	C4H8N2O3	132.12	1.07	Organic Acid And Its Derivatives	ÓÐ»úËá¼°ÆäÑÜÉúÎï	"462-88-4"	3191000	4015000	2807000	2471000	3018000	2452000	3500000	3037000	2785000
Com_458_pos	Methyl nicotinate	ÑÌËá¼×õ¥	C7H7NO2	137.14	5.678	Vitamins	Î¬ÉúËØ	"93-60-7"	276600	467800	265600	384900	238000	508200	367400	344700	341300
Com_459_pos	Methyl (indol-3-yl)acetate	ßÅßá-3-ÒÒËá¼×õ¥	C11H11NO2	189.21	9.373	Indole And Its Derivatives	ßÅßá¼°ÆäÑÜÉúÎï	"1912-33-0"	7030	12940	9097	10280	14820	18130	11280	9535	8939
Com_460_pos	LysoPC 18:0	ÈÜÑªÁ×Ö¬õ£µ¨¼î 18:0	C26H54NO7P	523.36	13.8	Phospholipid	Á×Ö¬		35760000	52970000	14780000	28930000	25520000	22220000	28210000	27130000	25440000
Com_461_pos	D-Glucosamine	D-°±»ùÆÏÌÑÌÇ	C6H13NO5	179.172	0.72	Amino Acid And Its Derivatives	°±»ùËá¼°ÆäÑÜÉúÎï	"3416-24-8"	36220	39060	20690	30100	9999	25610	23140	24120	17420
Com_462_pos	Pseudouridine	¼ÙÄòÜÕ	C9H12N2O6	244.201	1.46	Nucleotide And Its Derivates	ºËÜÕËá¼°ÆäÑÜÉúÎï	"1445-07-4"	15010	9640	18210	9128	7387	14720	18300	31600	23250
Com_463_pos	O-Acetyl-L-carnitine	ÒÒõ£»ù-L-Èâ¼î	C9H17lNO4	203.236	1.45	Carnitine	Èâ¼îÀà	"3040-38-8"	2689000	2651000	2683000	2276000	1722000	2141000	2510000	2657000	2487000
Com_464_pos	XMP	5'-Á×Ëá»ÆÔ­°±Ëá	C10H11N4O9P--	362.19	1.43	Nucleotide And Its Derivates	ºËÜÕËá¼°ÆäÑÜÉúÎï	"523-98-8"	24440	14790	24280	6456	9196	6422	9963	12740	14490
Com_465_pos	Tyramine	ÀÒ°·	C8H11NO	137.179	1.98	Benzene and substituted derivatives	±½¼°ÆäÑÜÉúÎï	"51-67-2"	159500	93350	82610	108900	111900	108700	116500	117200	121600
Com_466_pos	2-Phenylethylamine	2-±½ÒÒ°·	C8H11N	121.18	4.56	Polyamine	¶à°·	"64-04-0"	1844000	224800	3540000	222500	241700	205300	1090000	1092000	984100
Com_467_pos	Dibutyl phthalate	ÁÚ±½¶þ¼×Ëá¶þ¶¡õ¥	C16H22O4	278.34	13.61	Organic Acid And Its Derivatives	ÓÐ»úËá¼°ÆäÑÜÉúÎï	"84-74-2"	393800	332600	380400	382400	360300	304500	570900	223500	292800
Com_468_pos	Dl-Threitol	ËÕÌÇ´¼	C4H10O4	122.12	0.69	Sugar Alcohols	ÌÇ´¼	"7493-90-5"	8953000	8385000	8268000	10590000	5084000	4314000	5161000	10130000	7430000
Com_469_pos	Dl-Tropic acid	ÍÐÆ·Ëá	C9H10O3	166.174	4.09	Organic Acid And Its Derivatives	ÓÐ»úËá¼°ÆäÑÜÉúÎï	"28845-94-5"	12410000	11570000	8761000	11850000	10850000	12300000	12280000	11400000	11160000
Com_470_pos	D-Myo-inositol 4-monophosohate	D-ÏËÎ¬´¼-4-Á×Ëá	C6H13O9P	260.136	0.92	Alcohols and polyols	´¼Àà¼°Æä¶àÔª´¼	"46495-39-0"	4517000	5183000	3338000	3944000	3450000	5382000	4162000	4024000	4323000
Com_471_pos	Pantothenic acid	D-·ºËá	C9H17NO5	219.235	4.57	Vitamins	Î¬ÉúËØ	"79-83-4"	3757000	3970000	2530000	3098000	3250000	3454000	3585000	3465000	3473000
Com_472_pos	Ergosta-5,7,9(11),22-Tetraen-3-beta-Ol	È¥ÇâÂó½Ç¹Ì´¼	C28H42O	394.632	11.13	Hormones	¼¤ËØ	"516-85-8"	4164000	5803000	5797000	2101000	3261000	3445000	5824000	5462000	5527000
Com_473_pos	Ergosterol	Âó½Ç¹Ì´¼	C28H44O	396.648	11.13	Hormones	¼¤ËØ	"57-87-4"	82430	125400	117700	34510	50970	65520	104100	122000	122500
Com_474_pos	Ergothioneine	Âó½ÇÁòÒò	C9H15N3O2S	229.299	1.03	Organic Acid And Its Derivatives	ÓÐ»úËá¼°ÆäÑÜÉúÎï	"497-30-3"	114300	1489000	976300	41800	55990	55240	235700	295300	310800
Com_475_pos	Estriol	´ÆÈý´¼	C18H24O3	288.381	10.12	Hormones	¼¤ËØ	"50-27-1"	69590	107200	85980	92500	55990	50390	57520	76810	70730
Com_476_pos	6-Hydroxymelatonin	6-ôÇ»ùÍÊºÚËØ	C13H16N2O3	248.278	18.45	Phenolamides	·Ó°·	"2208-41-5"	49730	36950	50910	76570	43850	47680	41190	39920	50650
Com_477_pos	Dl-3-Hydroxynorvaline	DL-3-ôÇ»ùÕýçÓ°±Ëá	C5H11NO3	133.146	0.85	Amino Acid And Its Derivatives	°±»ùËá¼°ÆäÑÜÉúÎï	"2280-42-4"	6287000	2100000	1493000	7064000	8025000	8438000	5974000	5678000	5401000
Com_478_pos	Punicic Acid	Ê¯ÁñËá	C18H30O2	278.43	12.7	Fatty Acyls	Ö¬·¾õ£Àà	"544-72-9"	4358000	7455000	3513000	2668000	5784000	3763000	4793000	4764000	4779000
Com_479_pos	5alpha-Pregnane-3,20-dione	5¦Á-ÔÐçÞ-3,20-¶þÍª	C21H32O2	316.478	1.86	Hormones	¼¤ËØ	"566-65-4"	184600	151300	136700	124600	86830	115400	91600	210000	154600
Com_480_pos	3-Hydroxy-DL-kynurenine	3-ôÇ»ù-DL-È®ÄòËØ	C10H12N2O4	224.213	9.78	Ketones	ÍªÀà	"484-78-6"	62050	54010	66280	60110	59900	55650	56270	62820	61020
Com_481_pos	L-Carnitine	×óÐýÈâ¼î	C7H15NO3	161.2	0.87	Carnitine	Èâ¼îÀà	"541-15-1"	21330000	20820000	15690000	16790000	16190000	16310000	19610000	18690000	17420000
Com_482_pos	Inosine	¼¡ÜÕ	C10H12N4O5	268.23	2.826	Nucleotide And Its Derivates	ºËÜÕËá¼°ÆäÑÜÉúÎï	"58-63-9"	117300000	121000000	82300000	118000000	124900000	78300000	112400000	97040000	113900000
Com_483_pos	Hydrocortisone	Çâ»¯¿ÉµÄËÉ	C21H30O5	362.46	8.433	Hormones	¼¤ËØ	"50-23-7"	6147	6069	6761	5579	5211	3724	5307	5122	4061
Com_484_pos	Nicotinic Acid	ÑÌËá	C6H5NO2	123.11	1.478	Vitamins	Î¬ÉúËØ	"59-67-6"	8311000	9004000	7427000	4476000	4331000	6132000	6235000	7558000	6866000
Com_485_pos	Nicotinamide	ÑÌõ£°·	C6H6N2O	122.12	1.539	Vitamins	Î¬ÉúËØ	"98-92-0"	41280000	34950000	24380000	39060000	32180000	43490000	39150000	35650000	34510000
Com_486_pos	Pregnenolone	ÔÐÏ©´¼Íª	C21H32O2	316.48	12.19	Hormones	¼¤ËØ	"145-13-1"	245600	419300	217400	87640	191700	111300	234200	221400	192800
Com_487_pos	Triethyl phosphate	Á×ËáÈýÒÒõ¥	C6H15O4P	182.155	7.89	Organic Acid And Its Derivatives	ÓÐ»úËá¼°ÆäÑÜÉúÎï	"78-40-0"	188600	202000	205100	203100	159700	163600	181600	174900	183000
Com_488_pos	Trimethyllysine	Èý¼×»ùÀµ°±Ëá	C9H21N2O2	189.275	1.03	Amino Acid And Its Derivatives	°±»ùËá¼°ÆäÑÜÉúÎï	"66989-56-8"	773700	639300	452600	763400	616600	520700	693600	808200	578000
Com_489_pos	Testosterone	ØºÍª	C19H28O2	288.424	0.72	Hormones	¼¤ËØ	"58-22-0"	21890	19060	15380	18330	14820	8414	17770	18970	18730
Com_490_pos	Tetrahydrocorticosterone	ËÄÇâÆ¤ÖÊÍª	C21H34O4	350.492	10.33	Hormones	¼¤ËØ	"68-42-8"	25040	4980	4721	7393	8003	8928	9327	9713	8463
Com_491_pos	Styrene	±½ÒÒÏ©	C8H8	104.149	10.53	Benzene and substituted derivatives	±½¼°ÆäÑÜÉúÎï	"100-42-5"	99640	37900	107300	32010	39220	41060	64300	55840	56660
Com_492_pos	1-Methylhistidine	1-¼×»ù×é°±Ëá	C7H11N3O2	169.18	0.84	Amino Acid And Its Derivatives	°±»ùËá¼°ÆäÑÜÉúÎï	"332-80-9"	285700	232200	174900	533500	456100	551300	390900	355900	354600
Com_493_pos	Furfural	¿·È©	C5H4O2	96.08	0.87	Aldehydes	È©Àà	"98-01-1"	232800	174700	139700	191200	150400	161500	172600	176200	175700
Com_494_pos	Vidarabine	°¢ÌÇÏÙÜÕ	C10H13N5O4	267.24	2.56	Nucleotide And Its Derivates	ºËÜÕËá¼°ÆäÑÜÉúÎï	"5536-17-4"	36560000	12200000	9746000	13670000	13240000	9248000	16380000	16910000	17310000
Com_495_pos	Isonicotinic acid	ÒìÑÌËá	C6H5NO2	123.11	1.49	Pyridine And Its Derivatives	ßÁà¤¼°ÆäÑÜÉúÎï	"55-22-1"	33630000	36580000	29300000	20260000	19200000	27550000	29460000	30860000	27580000
Com_496_pos	2-Furoylglycine	N-(2-¿·õ£)¸Ê°±Ëá	C7H7NO4	169.13	0.79	Amino Acid And Its Derivatives	°±»ùËá¼°ÆäÑÜÉúÎï	"5657-19-2"	39110	36280	39600	50690	39980	51020	54090	50960	48460
Com_497_pos	Enterodiol	³¦¶þ´¼	C18H22O4	302.4	13.08	Lignans, neolignans and related compounds	Ä¾Ö¬ËØ£¬ÐÂÄ¾Ö¬ËØ¼°Ïà¹Ø»¯ºÏÎï	"80226-00-2"	4909	16420	7352	2869	8808	8491	5928	7184	4723
Com_498_pos	Picolinic acid	2-ßÁà¤¼×Ëá	C6H5NO2	123.11	1.48	Organoheterocyclic compounds	ÓÐ»úÔÓ»·»¯ºÏÎï	"98-98-6"	8405000	8772000	7290000	4363000	4544000	5068000	7111000	7098000	6364000
Com_499_pos	Phthalate	ÁÚ±½¶þ¼×Ëá	C8H6O4	166.13	4.07	Benzoic Acid And Its Derivatives	±½¼×Ëá¼°ÆäÑÜÉúÎï	"88-99-3"	11710000	10880000	8199000	11180000	10180000	11770000	11580000	10850000	10560000
Com_500_pos	Methyl Benzoate	±½¼×Ëá¼×õ¥	C8H8O2	136.15	8.39	Benzoic Acid And Its Derivatives	±½¼×Ëá¼°ÆäÑÜÉúÎï	"93-58-3"	96230	93730	105700	117900	70200	77210	52410	121600	100500
Com_501_pos	L-allo-Threonine	L-±ðËÕ°±Ëá	C4H9NO3	119.12	0.87	Amino Acid And Its Derivatives	°±»ùËá¼°ÆäÑÜÉúÎï	"28954-12-3"	9098000	7415000	6656000	7484000	7562000	8117000	8091000	7674000	7152000
Com_502_pos	L-allo-Isoleucine	L-±ðÒìÁÁ°±Ëá	C6H13NO2	131.17	2.28	Amino Acid And Its Derivatives	°±»ùËá¼°ÆäÑÜÉúÎï	"1509-34-8"	266300000	258000000	219000000	272800000	254000000	283800000	270300000	266800000	261100000
Com_503_pos	Asp-glu	L-Ìì¶¬°±õ£-L-¹È°±Ëá	C9H14N2O7	262.217	0.96	Amino Acid And Its Derivatives	°±»ùËá¼°ÆäÑÜÉúÎï	"6157-06-8"	194400	181700	155000	233200	228500	234600	281700	211100	194100
Com_504_pos	Asp-Phe methyl ester	°¢Ë¹°ÍÌð	C14H18N2O5	294.303	5.36	Organic Acid And Its Derivatives	ÓÐ»úËá¼°ÆäÑÜÉúÎï	"22839-47-0"	356500	369700	261200	322000	197300	302900	319800	328600	301700
Com_505_pos	Allopurinol	±ðàÑßÊ	C5H4N4O	136.111	2.69	Nucleotide And Its Derivates	ºËÜÕËá¼°ÆäÑÜÉúÎï	"315-30-0"	80030000	71640000	51430000	64320000	61890000	65320000	70900000	68940000	67730000
Com_506_pos	aminoimidazole carboxamide ribonucleotide	°±»ùßäßò¼×õ£°·ºËÌÇºËÜÕËá	C9H15N4O8P	338.211	16.98	Nucleotide And Its Derivates	ºËÜÕËá¼°ÆäÑÜÉúÎï	"68984-62-3"	514800	149200	171200	218400	114600	221800	200000	193000	191900
Com_507_pos	PC(16:0/16:0)	¶þ×ØéµËáÁ×Ö¬õ£µ¨¼î	C40H80NO8P	734.051	18.3	Phospholipid	Á×Ö¬	"63-89-8"	9264	10070	17320	11000	10970	11000	13430	9925	13500
Com_508_pos	2-Methylsuccinic Acid	¼×»ù¶¡¶þËá	C5H8O4	132.115	0.94	Organic Acid And Its Derivatives	ÓÐ»úËá¼°ÆäÑÜÉúÎï	"498-21-5"	52300	34870	25100	118600	92090	123100	97240	62020	57580
Com_509_pos	amino adipic acid	3-°±»ù¼º¶þËá	C6H11NO4	161.156	3.37	Organic Acid And Its Derivatives	ÓÐ»úËá¼°ÆäÑÜÉúÎï	"5427-96-3"	69110	26770	10740	37260	42050	29030	33740	36580	34790
Com_510_pos	Noradrenaline	È¥¼×ÉöÉÏÏÙËØ	C8H11NO3	169.178	6.36	Hormones	¼¤ËØ	"51-41-2"	43250	13990	22660	18100	15660	11590	22850	21750	19120
Com_511_pos	N-carbamoyl-L-aspartate	N-°±¼×õ£-L-Ìì¶¬°±Ëá	C5H8N2O5	176.127	0.9	Amino Acid And Its Derivatives	°±»ùËá¼°ÆäÑÜÉúÎï	"13184-27-5"	966200	498600	488900	416300	558200	363200	576300	514700	510400
Com_512_pos	Dopamine HCl	ÑÎËá¶à°Í°·	C8H12ClNO2	189.64	1.5	Phenols And Its Derivatives	·ÓÀà¼°ÆäÑÜÉúÎï	"62-31-7"	276500	234300	209900	123400	72070	63470	165900	157200	162700
Com_513_pos	Epinephrine bitartrate	¾ÆÊ¯ËáÉöÉÏÏÙËØ	C13H19NO9	333.29	14.86	Hormones	¼¤ËØ	"51-42-3"	94940	17390	52780	55170	64250	53180	63810	59840	61880
Com_514_pos	L-Serine	Ë¿°±Ëá	C3H7NO3	105.093	0.846	Amino Acid And Its Derivatives	°±»ùËá¼°ÆäÑÜÉúÎï	"56-45-1"	2340000	2019000	1749000	1389000	1648000	1405000	2011000	1753000	1733000
Com_515_pos	Hypoxanthine	´Î»ÆàÑßÊ	C5H4N4O	136.11	1.509	Nucleotide And Its Derivates	ºËÜÕËá¼°ÆäÑÜÉúÎï	"68-94-0"	32850000	28370000	28890000	21150000	18500000	19340000	27720000	22770000	25120000
Com_516_pos	L-Glutamate	L-¹È°±Ëá	C5H9NO4	147.129	0.886	Amino Acid And Its Derivatives	°±»ùËá¼°ÆäÑÜÉúÎï	"56-86-0"	25150000	20450000	15440000	15200000	18800000	14780000	18850000	17960000	17320000
Com_517_pos	D-2-Aminobutyric acid	D-2-°±»ù¶¡Ëá	C4H9NO2	103.12	0.947	Organic Acid And Its Derivatives	ÓÐ»úËá¼°ÆäÑÜÉúÎï	"2623-91-8"	1756000	1570000	1413000	1398000	1217000	1407000	1647000	1506000	1419000
Com_518_pos	DL-Norvaline	D-ÕýçÓ°±Ëá	C5H11NO2	117.15	1.068	Amino Acid And Its Derivatives	°±»ùËá¼°ÆäÑÜÉúÎï	"760-78-1"	205900000	201400000	161000000	217200000	192400000	241700000	211200000	200600000	194800000
Com_519_pos	Methionine	µ°°±Ëá	C5H11NO2S	149.211	1.46	Amino Acid And Its Derivatives	°±»ùËá¼°ÆäÑÜÉúÎï	"59-51-8"	66010000	64500000	52150000	40070000	38760000	42080000	49160000	50020000	50690000
Com_520_pos	3-Aminoisobutyric acid	3-°±»ùÒì¶¡Ëá	C4H9NO2	103.12	0.931	Amino Acid And Its Derivatives	°±»ùËá¼°ÆäÑÜÉúÎï	"144-90-1"	465800	495300	353500	269700	259900	284100	385900	347000	339600
Com_521_pos	Anserine	¶ì¼¡ëÄ	C10H16N4O3	240.26	0.771	Organic Acid And Its Derivatives	ÓÐ»úËá¼°ÆäÑÜÉúÎï	"584-85-0"	75340	49210	99340	41450	50020	35170	44160	57680	35760
Com_522_pos	(S)-2-Aminobutanoate	L-¦Á-°±»ù¶¡Ëá	C4H9NO2	103.12	0.947	Amino Acid And Its Derivatives	°±»ùËá¼°ÆäÑÜÉúÎï	"1492-24-6"	2826000	2434000	2294000	2070000	1894000	2033000	2455000	2289000	2147000
Com_523_pos	LysoPC 20:2	ÈÜÑªÁ×Ö¬õ£µ¨¼î 20:2	C28H54NO7P	547.36	13.26	Phospholipid	Á×Ö¬		23220000	8531000	3793000	15330000	5441000	5379000	9872000	9784000	9893000
Com_524_pos	1-Aminocyclopropane-1-carboxylic acid	1-°±»ù»·±ûÍéôÈËá	C4H7NO2	101.048	0.89	Amino Acid And Its Derivatives	°±»ùËá¼°ÆäÑÜÉúÎï	"22059-21-8"	893000	735900	609300	635300	692100	766200	830900	715000	672500
Com_525_pos	Levodopa	×óÐý¶à°Í	C9H11NO4	197.19	1.019	Amino Acid And Its Derivatives	°±»ùËá¼°ÆäÑÜÉúÎï	"59-92-7"	180400	171500	155100	140700	243200	146800	197300	192100	169800
Com_526_pos	Betaine	Ìð²Ë¼î	C5H11NO2	117.15	0.907	Organic Acid And Its Derivatives	ÓÐ»úËá¼°ÆäÑÜÉúÎï	"107-43-7"	40850000	43210000	45430000	42950000	38230000	39700000	45610000	42750000	41590000
Com_527_pos	Choline Hydroxide	µ¨¼î	C5H15NO2	121.18	0.828	Cholines	µ¨¼îÀà	"123-41-1"	65750000	59070000	53740000	45150000	42000000	45510000	56300000	50090000	51290000
Com_528_pos	S-Adenosyl-L-methionine	S-ÏÙÜÕµ°°±Ëá	C15H22N6O5S	398.44	0.8	Amino Acid And Its Derivatives	°±»ùËá¼°ÆäÑÜÉúÎï	"29908-03-0"	24700	5671	4225	17550	10300	8829	20580	8823	16300
Com_529_pos	Pipecolic acid	ßßà¤¼×Ëá	C6H11NO2	129.16	1.042	Organic Acid And Its Derivatives	ÓÐ»úËá¼°ÆäÑÜÉúÎï	"535-75-1"	16370000	17990000	13950000	13830000	15010000	14430000	16760000	15420000	15170000
Com_530_pos	Azelaic acid	ÈÉ¶þËá	C9H16O4	188.22	7.433	Fatty Acyls	Ö¬·¾õ£Àà	"123-99-9"	660100	558800	458400	607400	489600	660500	553100	618500	584800
Com_531_pos	gamma-Glutamylglutamic acid	¦Ã-¹È°±õ£¹È°±Ëá	C10H16N2O7	276.243	1.05	Amino Acid And Its Derivatives	°±»ùËá¼°ÆäÑÜÉúÎï	"1116-22-9"	1567000	1596000	982200	1054000	852600	887600	1433000	1265000	1339000
Com_532_pos	beta-Nicotinamide adenine dinucleotide phosphate	ÑÌõ£°·ÏÙàÑßÊ¶þºËÜÕËáÁ×Ëá	C21H29N7O17P3	744.41	1.03	Nucleotide And Its Derivates	ºËÜÕËá¼°ÆäÑÜÉúÎï	"53-59-8"	181500	165400	178100	124300	100200	140600	245600	153700	203800
Com_533_pos	gamma-Nonanolactone	¦Ã-ÈÉÄÚõ¥	C9H16O2	156.222	4.1	Esters	õ¥Àà	"104-61-0"	2821000	2701000	2039000	2805000	2432000	2934000	2738000	2708000	2614000
Com_534_pos	UDP-N-acetylglucosamine	Äòà×à¤¶þÁ×Ëá-N-ÒÒõ£ÆÏÌÇ°·	C17H27N3O17P2	607.354	0.99	Nucleotide And Its Derivates	ºËÜÕËá¼°ÆäÑÜÉúÎï	"528-04-1"	362600	463800	506100	320000	482700	286000	526400	531800	378700
Com_535_pos	Choline Chloride	ÂÈ»¯µ¨¼î	C5H14ClNO	139.62	0.83	Cholines	µ¨¼îÀà	"67-48-1"	30780000	28610000	24960000	20960000	19840000	21460000	27370000	24440000	24170000
Com_536_pos	1-Methylguanine	1-¼×»ùÄñàÑßÊ	C6H7N5O	165.153	4.03	Nucleotide And Its Derivates	ºËÜÕËá¼°ÆäÑÜÉúÎï	"938-85-2"	84950	90690	55640	40230	41590	41480	71940	59380	51000
Com_537_pos	1-Palmitoyl-Sn-Glycero-3-Phosphocholine	1-Ê®Áùõ£-SN-±ûÈý´¼-Á×Ëáµ¨¼î	C24H50NO7P	495.63	12.52	Phospholipid	Á×Ö¬	"17364-16-8"	44460000	43980000	17920000	37140000	27980000	31210000	35130000	34510000	35320000
Com_538_pos	1-Stearoyl-Sn-Glycerol-3-Phosphocholine	1-Ó²Ö¬õ£-SN-¸ÊÓÍ-3-Á×õ£µ¨¼î	C26H54NO7P	523.683	13.78	Phospholipid	Á×Ö¬	"19420-57-6"	24270000	37550000	11010000	20440000	17650000	15650000	19140000	19520000	17800000
Com_539_pos	2-(3,4-dimethoxyphenyl)ethanamine	2-(3,4-¶þ¼×Ñõ»ù±½»ù)ÒÒ°·	C10H15NO2	181.232	1.81	Benzene and substituted derivatives	±½¼°ÆäÑÜÉúÎï	"120-20-7"	71160000	59340000	42060000	62640000	62470000	68350000	65340000	62790000	62390000
Com_540_pos	2-(Dimethylamino)Guanosine	¶þ¼×»ùÄñÜÕ	C12H17N5O5	311.294	4.57	Nucleotide And Its Derivates	ºËÜÕËá¼°ÆäÑÜÉúÎï	"2140-67-2"	51610	76600	32560	56030	47210	52960	58320	52750	60930
Com_541_pos	1-Methylguanosine	1-¼×»ùÄñÜÕ	C11H15N5O5	297.267	4.04	Nucleotide And Its Derivates	ºËÜÕËá¼°ÆäÑÜÉúÎï	"2140-65-0"	637800	671700	431500	319200	331600	394800	484100	438100	497200
Com_542_pos	1-Methylnicotinamide	1-¼×»ùÑÌõ£°·	C7H9N2O+	137.159	2.68	Pyridine And Its Derivatives	ßÁà¤¼°ÆäÑÜÉúÎï	"3106-60-3"	32390000	30920000	21890000	27290000	27120000	27980000	29440000	29760000	29120000
Com_543_pos	1-Oleoyl-Sn-Glycero-3-Phosphocholine	ÓÍõ£Á×Ëáµ¨¼î	C26H52NO7P	521.667	12.82	Phospholipid	Á×Ö¬	"19420-56-5"	268900000	12650000	5838000	195500000	17390000	36630000	127200000	123300000	118500000
Com_544_pos	L-Hydroxylysine	5-ôÇ»ù-L-Àµ°±Ëá	C6H14N2O3	163.195	0.9	Amino Acid And Its Derivatives	°±»ùËá¼°ÆäÑÜÉúÎï	"1190-94-9"	482600	326600	267700	453700	384900	370000	410600	425900	367600
Com_545_pos	DL-Leucine	DL-ÁÁ°±Ëá	C6H13NO2	131.173	2.3	Amino Acid And Its Derivatives	°±»ùËá¼°ÆäÑÜÉúÎï	"328-39-2"	25280000	22850000	17280000	24230000	21460000	26300000	25150000	23360000	23110000
Com_546_pos	Dl-Indole-3-lactic acid	DL-ßÅßá-3-ÈéËá	C11H11NO3	205.21	4.87	Organic Acid And Its Derivatives	ÓÐ»úËá¼°ÆäÑÜÉúÎï	"832-97-3"	132000000	130300000	101000000	135000000	131200000	138400000	131000000	132100000	129500000
Com_547_pos	Dl-Norleucine	DL-ÕýÁÁ°±Ëá	C6H13NO2	131.173	0.9	Amino Acid And Its Derivatives	°±»ùËá¼°ÆäÑÜÉúÎï	"616-06-8"	41850000	40830000	43030000	40750000	36610000	38820000	43310000	40170000	37960000
Com_548_pos	N-acetyl-glutamate	N-ÒÒõ£-¹È°±Ëá	C7H11NO5	189.166	1.67	Amino Acid And Its Derivatives	°±»ùËá¼°ÆäÑÜÉúÎï		97970	170300	117000	90650	61620	68460	220600	106000	70890
Com_549_pos	N-Acetylglycine	N-ÒÒõ£»ù¸Ê°±Ëá	C4H7NO3	117.103	0.9	Amino Acid And Its Derivatives	°±»ùËá¼°ÆäÑÜÉúÎï	"543-24-8"	41740000	41160000	43450000	41470000	36110000	38560000	44400000	40170000	39290000
Com_550_pos	N-Acetylhistamine	ÒÒõ£»ù×é°·	C7H11N3O	153.182	2.73	Amino Acid And Its Derivatives	°±»ùËá¼°ÆäÑÜÉúÎï	"673-49-4"	91640	105300	60700	92780	90150	105300	80660	96870	98270
Com_551_pos	N-Acetylmannosamine	N-ÒÒõ£-D-¸ÊÂ¶ÌÇ°·	C8H15NO6	221.208	1.02	Amino Acid And Its Derivatives	°±»ùËá¼°ÆäÑÜÉúÎï	"3615-17-6"	142800	273300	76000	123200	125000	147600	200700	176600	139400
Com_552_pos	N-Acetylthreonine	N-ÒÒõ£»ùËÕ°±Ëá	C6H11NO4	161.156	1.74	Amino Acid And Its Derivatives	°±»ùËá¼°ÆäÑÜÉúÎï	"17093-74-2"	150000	121900	102100	114087	86270	92610	112300	118900	121200
Com_553_pos	Feruloyl Putrescine	°¢Îºõ£¸¯°·	C14H20N2O3	264.32	15.1	Phenolamides	·Ó°·	"501-13-3"	735100	190900	536300	425000	521800	423100	539500	546000	464100
Com_554_pos	N-Formylkynurenine	N¡¯-¼×õ£»ùÈ®Äò°±Ëá	C11H12N2O4	236.224	4.2	Organic Acid And Its Derivatives	ÓÐ»úËá¼°ÆäÑÜÉúÎï	"1022-31-7"	338400	192900	73170	270400	236100	279800	229300	220800	208800
Com_555_pos	Tryptamine	É«°·	C10H12N2	160.22	5.33	Indole And Its Derivatives	ßÅßá¼°ÆäÑÜÉúÎï	"61-54-1"	47580	19670	45260	24190	27060	20180	35250	33310	25870
Com_556_pos	L-Lysinamide	Àµ°±õ£°·	C6H15N3O	145.2	4.91	Amino Acid And Its Derivatives	°±»ùËá¼°ÆäÑÜÉúÎï	"32388-19-5"	10090000	10230000	7202000	10430000	9583000	10600000	10560000	9956000	9525000
Com_557_pos	N-Acetyl-5-hydroxytryptamine	N-ÒÒõ£»ùÎåôÇÉ«°·	C12H14N2O2	218.25	2.63	Indole And Its Derivatives	ßÅßá¼°ÆäÑÜÉúÎï	"1210-83-9"	284400	91380	105100	1193000	637700	1147000	639700	585100	654200
Com_558_pos	Caffeylalcohol	¿§·È´¼	C20H28O3	316.4	2.28	Organoheterocyclic compounds	ÓÐ»úÔÓ»·»¯ºÏÎï	"469-83-0"	142400	117600	112400	195000	129900	159400	114100	139700	148300
Com_559_pos	Phosphoethanolamine	Á×ËáÒÒ´¼°·	C2H8NO4P	141.063	0.86	Organic Acid And Its Derivatives	ÓÐ»úËá¼°ÆäÑÜÉúÎï	"1071-23-4"	1415000	1554000	1106000	1456000	1133000	1393000	1517000	1367000	1327000
Com_560_pos	Calcium phosphorylcholine chloride	ÂÈ»¯Á×õ£µ¨¼î¸ÆÑÎ	C5H13NO4P.Ca.Cl	257.666	0.87	Cholines	µ¨¼îÀà	"4826-71-5"	46560000	42310000	35740000	53990000	51920000	52100000	51510000	47400000	46090000
Com_561_pos	Pyridoxine O-Glucoside	ßÁ¶ß´¼ÆÏÌÑÌÇÜÕ	C14H21NO8	331.127	0.99	Pyridine And Its Derivatives	ßÁà¤¼°ÆäÑÜÉúÎï		568000	494800	377900	452300	176300	599000	472600	480700	445100
Com_562_pos	N-Methyl-a-aminoisobutyric acid	N-¼×»ù-¦Á-°±»ùÒì¶¡Ëá	C5H11NO2	117.146	1.22	Organic Acid And Its Derivatives	ÓÐ»úËá¼°ÆäÑÜÉúÎï	"2566-34-9"	127900000	116100000	84010000	126100000	117000000	138300000	130900000	125400000	122000000
Com_563_pos	Niflumic Acid	·úÄáËá	C13H9F3N2O2	282.218	15.12	Others	ÆäËü	"4394-00-7"	3163000	870000	2389000	1850000	2269000	1869000	2296000	2297000	2178000
Com_564_pos	N¦Å-(1-Carboxymethyl)-L-lysine	N¦Å-(1-ôÈ¼×»ù)-L-Àµ°±Ëá	C8H16N2O4	204.224	0.84	Amino Acid And Its Derivatives	°±»ùËá¼°ÆäÑÜÉúÎï	"5746-04-3"	860400	802400	556100	492500	527900	496200	690900	611000	601600
Com_565_pos	Oxymetazoline	ôÇ¼×ßòßø	C16H24N2O	260.375	5.06	Benzene and substituted derivatives	±½¼°ÆäÑÜÉúÎï	"1491-59-4"	1924000	4640000	1484000	7736000	1260000	1065000	3133000	3082000	3022000
Com_566_pos	N¦Å,N¦Å,N¦Å-trimethyllysine	N¦Å,N¦Å,N¦Å-Èý¼×»ùÀµ°±Ëá	C9H20N2O2	188.267	0.76	Amino Acid And Its Derivatives	°±»ùËá¼°ÆäÑÜÉúÎï	"19253-88-4"	6117000	5073000	4391000	4615000	3061000	2960000	4786000	4850000	3734000
Com_567_pos	19-Norethisterone	È²ÅµÍª	C20H26O2	298.419	15.11	Others	ÆäËü	"68-22-4"	97220	19770	64070	38890	61430	49190	51310	59310	59540
Com_568_pos	N-Methyl-L-arginine hydrochloride	N'-µ¥¼×»ù-L-¾«°±ËáÑÎËáÑÎ	C7H16N4O2	188.23	0.95	Amino Acid And Its Derivatives	°±»ùËá¼°ÆäÑÜÉúÎï	"156706-47-7"	149800	155400	123800	230800	169100	167400	182400	167200	131600
Com_569_pos	N-Tetradecanamide	N-ÕýÊ®ËÄÍé»ùï§	C14H29NO	227.386	13.59	Fatty Acyls	Ö¬·¾õ£Àà	"638-58-4"	897700	230200	537800	420600	494600	456200	538000	537000	524400
Com_570_pos	P-Coumaroyl Agmatine	¶ÔÏã¶¹õ£»ùëÒ¶¡°·	C14H20N4O2	276.334	12.1	Phenolamides	·Ó°·	"7295-86-5"	544100	699900	556300	479800	525600	455600	551700	565200	552000
Com_571_pos	3-Methylxanthine	3-¼×»ù»ÆàÑßÊ	C6H6N4O2	166.14	1.83	Purines and purine derivatives	àÑßÊ¼°ÆäÑÜÉúÎï	"1076-22-8"	48470	34240	28360	39940	21540	45680	30180	37990	37130
Com_572_pos	5,6-Dihydro-5-methyluracil	5,6-¶þÇâÐØÏÙà×à¤	C5H8N2O2	128.13	0.69	Pyrimidines and pyrimidine derivatives	à×à¤¼°ÆäÑÜÉúÎï	"696-04-8"	1627000	1667000	1133000	1757000	1641000	1705000	1806000	1658000	1576000
Com_573_pos	N-Methylnicotinamine	N-¼×»ùÑÌõ£°·	C7H8N2O	136.15	1.82	Pyridine And Its Derivatives	ßÁà¤¼°ÆäÑÜÉúÎï	"114-33-0"	139100	96450	90730	123100	124200	134100	125600	114100	106900
Com_574_pos	Sphinganine	ÇÊ°±´¼	C18H39NO2	301.513	10.37	Phospholipid	Á×Ö¬	"764-22-7"	473600	450000	489300	398300	427400	445200	444000	460000	476800
Com_575_pos	Phloretate	¶ÔôÇ»ù±½±ûËá	C9H10O3	166.177	4.05	Fatty Acyls	Ö¬·¾õ£Àà	"501-97-3"	73140000	67530000	52110000	69090000	63450000	73400000	71880000	67040000	65280000
Com_576_pos	Alpha-Linolenic acid	¦Á-ÑÇÂéËá	C18H30O2	278.435	12.64	Eicosanoid	Ñõ»¯Ö¬ÖÊ	"463-40-1"	2235000	3822000	1870000	1470000	2942000	1939000	2457000	2419000	2477000
Com_577_pos	3-Methylindole	3-¼×»ùßÅßá	C9H9N	131.177	4.87	Indole And Its Derivatives	ßÅßá¼°ÆäÑÜÉúÎï	"83-34-1"	1604000	1530000	1108000	1593000	1451000	1631000	1645000	1545000	1397000
Com_578_pos	isoleucine	ÒìÁÁ°±Ëá	C6H13NO2	131.17	2.11	Amino Acid And Its Derivatives	°±»ùËá¼°ÆäÑÜÉúÎï	"73-32-5"	422100000	415600000	350900000	385200000	385700000	404600000	412200000	397500000	366100000
Com_579_pos	Creatinine	¼¡Ëáôû	C4H7N3O	113.12	0.898	Organic Acid And Its Derivatives	ÓÐ»úËá¼°ÆäÑÜÉúÎï	"60-27-5"	61300	52870	61950	70850	54840	79290	75690	65460	62080
Com_580_pos	L-Citrulline	L-¹Ï°±Ëá	C6H13N3O3	175.19	0.89	Amino Acid And Its Derivatives	°±»ùËá¼°ÆäÑÜÉúÎï	"372-75-8"	2139000	1787000	1160000	1540000	1705000	1762000	1774000	1588000	1605000
Com_581_pos	L-Leucine	L-ÁÁ°±Ëá	C6H13NO2	131.17	2.32	Amino Acid And Its Derivatives	°±»ùËá¼°ÆäÑÜÉúÎï	"61-90-5"	448000000	437000000	374000000	464000000	434300000	479500000	454000000	452300000	445700000
Com_582_pos	Urocanic acid	Äò¿¯Ëá	C6H6N2O2	138.12	1.04	Organic Acid And Its Derivatives	ÓÐ»úËá¼°ÆäÑÜÉúÎï	"104-98-3"	1297000	2130000	1050000	1999000	1391000	2056000	1632000	1595000	1483000
Com_583_pos	D-Glutamine	D-¹È°±õ£°·	C5H10N2O3	146.14	0.86	Amino Acid And Its Derivatives	°±»ùËá¼°ÆäÑÜÉúÎï	"5959-95-5"	163800000	164500000	170100000	170100000	161700000	171700000	170800000	163400000	159200000
Com_584_pos	L-Ornithine	Äñ°±Ëá	C5H12N2O2	132.16	0.762	Amino Acid And Its Derivatives	°±»ùËá¼°ÆäÑÜÉúÎï	"70-26-8"	12050000	14760000	10400000	9833000	11310000	9307000	12080000	11450000	10640000
Com_585_pos	LysoPE 18:2	ÈÜÑªÁ×Ö¬õ£ÒÒ´¼°· 18:2	C23H44NO7P	477.6	12.08	Phospholipid	Á×Ö¬		6610000	1430000	595600	2209000	780100	692300	1860000	2065000	2099000
Com_586_pos	LysoPC 10:0	ÈÜÑªÁ×Ö¬õ£µ¨¼î (1-õ£»ù10:0)	C18H38NO7P	411.3	6.25	Phospholipid	Á×Ö¬		363400	105200	68960	347200	155600	285700	203300	198900	209500
Com_587_pos	Octadeca-11E,13E,15Z-trienoic acid	Ê®°ËÌ¼-9E,13E,15Z-ÈýÏ©Ëá	C18H30O2	278.2	13.5	Fatty Acyls	Ö¬·¾õ£Àà	"25575-00-2"	890400	529000	689700	484500	669600	744800	523200	1088000	953600
Com_588_pos	2-Hydroxy-6-Aminopurine	2-ôÇ»ù-6-°±»ùàÑßÊ	C5H5N5O	151.126	2.76	Nucleotide And Its Derivates	ºËÜÕËá¼°ÆäÑÜÉúÎï	"3373-53-3"	26070000	36180000	16360000	28800000	28200000	34190000	29570000	30910000	29860000
Com_589_pos	N-Acetyl-Dl-glutamic acid	N-ÒÒõ£-DL-¹È°±Ëá	C7H11NO5	189.166	1.84	Amino Acid And Its Derivatives	°±»ùËá¼°ÆäÑÜÉúÎï	"5817-08-3"	258100	355600	218500	154300	178000	189000	255700	226600	139900
Com_590_pos	N6-Succinyl Adenosine	N6-çúçêõ£ÏÙÜÕ	C14H17N5O8	383.313	4.54	Nucleotide And Its Derivates	ºËÜÕËá¼°ÆäÑÜÉúÎï	"4542-23-8"	7178000	8172000	3798000	7430000	5344000	8512000	7469000	6971000	6743000
Com_591_pos	N-Acetyl-L-histidine	N-ÒÒõ£-L-×é°±Ëá	C8H11N3O3	197.191	1.0	Amino Acid And Its Derivatives	°±»ùËá¼°ÆäÑÜÉúÎï	"2497-02-1"	250200	251300	240100	173900	418600	172000	317200	232500	261700
Com_592_pos	2-Phenylglycine	DL-±½¸Ê°±Ëá	C8H9NO2	151.163	2.78	Amino Acid And Its Derivatives	°±»ùËá¼°ÆäÑÜÉúÎï	"2835-06-5"	26540000	36190000	17040000	31630000	30170000	35350000	30130000	30870000	30820000
Com_593_pos	N-Acetyl-L-leucine	N-ÒÒõ£-L-ÁÁ°±Ëá	C8H15NO3	173.21	1.04	Amino Acid And Its Derivatives	°±»ùËá¼°ÆäÑÜÉúÎï	"1188-21-2"	332000	249100	193000	151300	185200	243200	318200	233100	209100
Com_594_pos	O-Acetyl-L-homoserine	O-ÒÒõ£»ù-L-¸ßË¿°±Ëá	C6H11NO4	161.16	1.0	Amino Acid And Its Derivatives	°±»ùËá¼°ÆäÑÜÉúÎï		5768000	5429000	4407000	4702000	4399000	4950000	5097000	4924000	4655000
Com_595_pos	NG,NG-Dimethyl-L-arginine	N,N-¶þ¼×»ù¾«°±Ëá	C8H20Cl2N4O2	202.254	0.93	Amino Acid And Its Derivatives	°±»ùËá¼°ÆäÑÜÉúÎï	"220805-22-1"	754000	635700	445200	445100	505500	517800	665400	647300	536500
Com_596_pos	Cytarabine	°¢ÌÇ°ûÜÕ	C9H13N3O5	243.22	1.0	Nucleotide And Its Derivates	ºËÜÕËá¼°ÆäÑÜÉúÎï	"147-94-4"	386900	194800	148400	476800	297500	378600	315100	358300	302500
Com_597_pos	Cuminaldehyde	¿ÝÜøÈ©	C10H12O	148.2	4.06	Prenol lipids	Ï©´¼õ¥	"122-03-2"	2215000	2121000	1615000	2187000	1905000	2303000	2189000	2148000	2041000
Com_598_pos	2-Deoxy-D-galactose	2-ÍÑÑõ-D-°ëÈéÌÇ	C6H12O5	164.156	0.69	Carbohydrates And Its Derivatives	ÌÇÀà¼°ÆäÑÜÉúÎï	"1949-89-9"	150800	119900	94710	129600	65410	56420	89190	102700	95050
Com_599_pos	dAMP	2'-ÍÑÑõÏÙÜÕ-5'-µ¥Á×Ëá	C10H14N5O6P	331.222	1.47	Nucleotide And Its Derivates	ºËÜÕËá¼°ÆäÑÜÉúÎï	"653-63-4"	138800	109400	379200	50200	39740	19640	116300	132300	108800
Com_600_pos	2-Methylbutyroylcarnitine	2-¼×»ù¶¡õ£Èâ¶¾¼î	C12H23NO4	245.315	5.45	Fatty Acyls	Ö¬·¾õ£Àà	"31023-25-3"	698500	294600	630100	3255000	1573000	3373000	1663000	1669000	1718000
Com_601_pos	L-2-Aminoadipic acid	°±»ù¼º¶þËá	C6H11NO4	161.156	0.91	Organic Acid And Its Derivatives	ÓÐ»úËá¼°ÆäÑÜÉúÎï	"542-32-5"	137300	99360	69900	195000	122500	167700	155500	109900	111600
Com_602_pos	2-Aminooctanoic acid	2-°±»ùÐÁËá	C8H17NO2	159.226	1.03	Organic Acid And Its Derivatives	ÓÐ»úËá¼°ÆäÑÜÉúÎï	"2187-07-7"	77750	37700	24340	31060	51190	44470	69750	33030	42270
Com_603_pos	2,6-Dimethylaniline	2,6-¶þ¼×»ù±½°·	C8H11N	121.18	4.07	Benzene and substituted derivatives	±½¼°ÆäÑÜÉúÎï	"87-62-7"	462400	403500	341900	431200	356400	478800	468400	424100	408300
Com_604_pos	2-(Formylamino)Benzoic Acid	2-(¼×õ£°±»ù)±½¼×Ëá	C8H7NO3	164.138	4.07	Benzoic Acid And Its Derivatives	±½¼×Ëá¼°ÆäÑÜÉúÎï	"3342-77-6"	125200000	114700000	87880000	117800000	107400000	125100000	119800000	114000000	111300000
Com_605_pos	L-Cysteine-glutathione gisulfide	L-°ëë×°±Ëá¹Èë×¸ÊëÄ¶þÁò»¯Îï	C13H22N4O8S2	426.466	0.96	Amino Acid And Its Derivatives	°±»ùËá¼°ÆäÑÜÉúÎï	"13081-14-6"	1592000	549300	442300	638200	597600	578200	825200	775300	847500
Com_606_pos	L-Cystathionine	L-ë×ÁòÃÑ	C7H14N2O4S	222.262	0.84	Amino Acid And Its Derivatives	°±»ùËá¼°ÆäÑÜÉúÎï	"56-88-2"	2821000	1889000	1393000	899600	822000	788600	1554000	1478000	1445000
Com_607_pos	Methionine sulfoxide	µ°°±Ëáí¿	C5H11NO4S	181.21	0.92	Amino Acid And Its Derivatives	°±»ùËá¼°ÆäÑÜÉúÎï	"62697-73-8"	3448000	2473000	1597000	1629000	1712000	1710000	2065000	2077000	2030000
Com_608_pos	L-Saccharopine	L-½ÍÄ¸°±Ëá	C11H20N2O6	276.286	1.03	Amino Acid And Its Derivatives	°±»ùËá¼°ÆäÑÜÉúÎï	"997-68-2"	1080000	1115000	800400	629000	554900	592000	878700	747800	648000
Com_609_pos	L-Methionine sulfone	L-µ°°±Ëáí¿	C5H11NO4S	181.21	1.84	Amino Acid And Its Derivatives	°±»ùËá¼°ÆäÑÜÉúÎï	"7314-32-1"	271300000	240900000	184600000	249300000	246100000	263500000	249100000	247200000	247800000
Com_610_pos	L-Tyrosine	L-ÀÒ°±Ëá	C9H11NO3	181.189	1.84	Amino Acid And Its Derivatives	°±»ùËá¼°ÆäÑÜÉúÎï	"60-18-4"	298200000	270000000	205700000	277800000	272300000	297900000	276500000	273600000	271400000
Com_611_pos	L-Alanyl-L-Lysine	L-±û°±õ£-Àµ°±Ëá	C9H19N3O3	217.265	2.57	Amino Acid And Its Derivatives	°±»ùËá¼°ÆäÑÜÉúÎï	"5051-06-9"	150400	32320	56940	687300	352000	667900	362600	330900	354900
Com_612_pos	Oleamide	ÓÍËáõ£°·	C18H35NO	281.5	15.08	Fatty Acyls	Ö¬·¾õ£Àà	"301-02-0"	133500000	31590000	93240000	71750000	85190000	72990000	86450000	90480000	87680000
Com_613_pos	3-(2-Hydroxyphenyl)propionic acid	3-(2-ôÇ»ù±½»ù)±ûËá	C9H10O3	166.17	4.06	Phenylpropanoids and polyketides	±½±ûËØºÍ¾ÛÍª»¯ºÏÎï	"495-78-3"	905300	844800	661300	857900	796400	952200	929500	861300	819200
Com_614_pos	Indole-3-acetamide	ßÅßá-3-ÒÒõ£°·	C10H10N2O	174.2	0.81	Indole And Its Derivatives	ßÅßá¼°ÆäÑÜÉúÎï	"879-37-8"	2248000	1996000	1358000	1890000	1391000	1717000	1670000	1514000	1582000
Com_615_pos	Stachydrine	Ë®ËÕ¼î	C7H13NO2	143.18	0.97	Amino Acid And Its Derivatives	°±»ùËá¼°ÆäÑÜÉúÎï	"471-87-4"	518900	198400	282900	94110	185297	104600	213800	186700	187700
Com_616_pos	2-Pyrrolidinone	2-ßÁ¿©ÍéÍª	C4H7NO	85.1	2.04	Organoheterocyclic compounds	ÓÐ»úÔÓ»·»¯ºÏÎï	"616-45-5"	3500000	3261000	2679000	2874000	2771000	2914000	3290000	3007000	2840000
Com_617_pos	7,8-dihydro-L-Biopterin	7,8-¶þÇâL-ÉúÎïµûßÊ	C9H13N5O3	239.23	1.85	Organoheterocyclic compounds	ÓÐ»úÔÓ»·»¯ºÏÎï	"6779-87-9"	21780	55350	72640	4003	6129	6563	33150	27610	27690
Com_618_pos	Acetylcarnitine	ÒÒõ£Èâ¼î	C9H17NO4	203.236	1.44	Carnitine	Èâ¼îÀà	"14992-62-2"	11190000	11920000	11690000	9030000	7072000	8819000	10500000	9714000	9254000
Com_619_pos	Acetylchloline Chloride	ÂÈ»¯ÒÒõ£µ¨¼î	C7H16NO2	146.21	0.9	Cholines	µ¨¼îÀà	"60-31-1"	128700	88460	91430	114600	78010	96220	87230	124900	113000
Com_620_pos	Adipamide	¼º¶þõ£¶þ°·	C6H12N2O2	144.172	0.84	Hormones	¼¤ËØ	"628-94-4"	60070	64880	31600	38450	41710	54540	53350	55310	70030
Com_621_pos	Ala-gly	L-±û°±õ£¸Ê°±Ëá	C5H10N2O3	146.144	0.84	Amino Acid And Its Derivatives	°±»ùËá¼°ÆäÑÜÉúÎï	"687-69-4"	14230000	14130000	9449000	14660000	13370000	15090000	14630000	13250000	13180000
Com_622_pos	Adenylocuccinic Acid	ÏÙÜÕËá»ùçúçêËá	C14H18N5O11P	463.293	3.68	Organic Acid And Its Derivatives	ÓÐ»úËá¼°ÆäÑÜÉúÎï	"19046-78-7"	260200	267000	203600	592800	140300	511200	265800	336400	328500
Com_623_pos	Glutarylcarnitine	Îì¶þõ£»ùÈâ¼î	C12H21NO6	275.3	2.59	Carnitine	Èâ¼îÀà	"102636-82-8"	294300	853800	307000	403800	532600	424100	492700	478300	516300
Com_624_pos	N', N''-Feruloyl,Caffeoylspermidine	°¢Îºõ£¿§·Èõ£ÑÇ¾«°·			0.85	Phenolamides	·Ó°·		147900	86310	41280	83700	97440	60970	91470	71740	50940
Com_625_pos	6 phosphod gluconate	6Á×ËáÆÏÌÑÌÇËáÑÎ(»òõ¥)			1.05	Sugar Acids And Its Derivatives	ÌÇËá¼°ÆäÑÜÉúÎï		17850	12590	10450	13690	9942	14310	15880	16460	12660
Com_626_pos	S-adenosyl-L-methioninamine	S-ÏÙÜÕ-L-µ°°±Ëá°·	C15H22N6O5S	398.437	0.86	Amino Acid And Its Derivatives	°±»ùËá¼°ÆäÑÜÉúÎï	"91279-78-6"	68120	71530	124500	20020	30050	26360	47300	33040	42220
Com_627_pos	5-Methoxyindole-3-Carbaldehyde	4-¼×Ñõ»ù-ßÅßá-3-¼×È©	C10H9NO2	175.184	11.35	Indole And Its Derivatives	ßÅßá¼°ÆäÑÜÉúÎï	"10601-19-1"	24410	5669	22910	12300	9301	12170	25050	9444	9974
Com_628_pos	O-Anisic Acid	ÁÚ¼×Ñõ»ù±½¼×Ëá	C8H8O3	152.147	2.81	Benzoic Acid And Its Derivatives	±½¼×Ëá¼°ÆäÑÜÉúÎï	"579-75-9"	1229000	1663000	792400	1384000	1358000	1665000	1387000	1426000	1358000
Com_629_pos	Protocatechualdehyde	Ô­¶ù²èÈ©	C7H6O3	138.12	1.54	Phenols And Its Derivatives	·ÓÀà¼°ÆäÑÜÉúÎï	"139-85-5"	39030	44140	37920	27180	26670	23450	28960	36930	46940
Com_630_pos	Spermine	¾«°·	C10H26N4	202.34	0.73	Polyamine	¶à°·	"71-44-3"	328000	766400	535000	1219000	561900	1210000	731800	617300	703500
Com_631_pos	Histamine	×é°·	C5H9N3	111.15	0.699	Amino Acid And Its Derivatives	°±»ùËá¼°ÆäÑÜÉúÎï	"51-45-6"	141400	122000	81030	83920	63390	105900	115600	91260	109200
Com_632_pos	Biotin	ÉúÎïËØ	C10H16N2O3S	244.31	6.003	Vitamins	Î¬ÉúËØ	"58-85-5"	49410	71390	96310	11290	8823	9773	44200	53020	39820
Com_633_pos	Allantoin	ÄòÄÒËØ	C4H6N4O3	158.12	0.943	Organoheterocyclic compounds	ÓÐ»úÔÓ»·»¯ºÏÎï	"97-59-6"	71900	63020	46620	78330	67360	107800	76130	70900	89580
Com_634_pos	Urea	ÄòËØ	CH4N2O	60.06	0.929	Organic Acid And Its Derivatives	ÓÐ»úËá¼°ÆäÑÜÉúÎï	"57-13-6"	422800	171400	216100	237400	206700	187100	308400	238700	242400
Com_635_pos	Digitoxigenine	ÑóµØ»Æ¶¾ÜÕ	C23H34O4	374.5	6.12	Steroids and steroid derivatives	Àà¹Ì´¼¼°ÆäÑÜÉúÎï	"143-62-4"	161500	97070	120800	242900	211000	241100	179200	179500	184300
Com_636_pos	Sepiapterin	Ä«à©ßÊ	C9H11N5O3	237.22	0.84	Organoheterocyclic compounds	ÓÐ»úÔÓ»·»¯ºÏÎï	"17094-01-8"	347200	402700	318500	258700	397600	317700	350100	341900	360700
Com_637_pos	11-cis-Retinol	11-Ë³ÊÓ»Æ´¼	C20H30O	286.5	12.17	Prenol lipids	Ï©´¼õ¥	"22737-96-8"	16000	5549	3891	8639	3943	4016	8276	5261	6026
Com_638_pos	L-Leucyl-L-alanine Hydrate	L-ÁÁ°±Ëá-L-±û°±Ëá	C9H18N2O3	202.25	3.0	Amino Acid And Its Derivatives	°±»ùËá¼°ÆäÑÜÉúÎï	"7298-84-2"	299400	208600	124800	143600	168700	158700	196700	183200	181600
Com_639_pos	L-Lysine	L-Àµ°±Ëá	C6H14N2O2	146.19	0.74	Amino Acid And Its Derivatives	°±»ùËá¼°ÆäÑÜÉúÎï	"56-87-1"	204000000	196200000	147400000	210500000	195600000	211600000	209600000	199100000	195400000
Com_640_pos	Cocamidopropyl Betaine	Ò¬ÓÍõ£°·±û»ùÌð²Ë¼î	C19H38N2O3	342.5	9.91	Amino Acid And Its Derivatives	°±»ùËá¼°ÆäÑÜÉúÎï	"86438-79-1"	317400	298500	254200	224300	246500	240000	250900	259500	251600
Com_641_pos	Thiamine	Áò°·ËØ	C12H17N4OS+	265.35	0.81	Vitamins	Î¬ÉúËØ	"70-16-6"	730000	363800	248800	504400	725200	496300	533100	601700	668300
Com_642_pos	Acetylcholine	ÒÒõ£µ¨¼î	C7H16INO2	146.207	1.02	Cholines	µ¨¼îÀà	"51-84-3"	2286000	1327000	1362000	1162000	1132000	1182000	1425000	1444000	1405000
Com_643_pos	Metformin	¶þ¼×Ë«ëÒ	C4H11N5	129.165	0.68	Others	ÆäËü	"657-24-9"	859700	688400	545300	778800	600700	574800	511300	796900	746600
Com_644_pos	dGMP	2'-ÍÑÑõ-5'-ÄñÜÕËá	C10H14N5O7P	347.221	1.04	Nucleotide And Its Derivates	ºËÜÕËá¼°ÆäÑÜÉúÎï	"902-04-5"	11850	14400	1920	7291	8709	13500	6394	7433	6247
Com_645_pos	S-Adenosyl-L-homocysteine	S-(5'-ÏÙÜÕ)-L-¸ß°ëë×°±Ëá	C14H20N6O5S	384.411	1.84	Amino Acid And Its Derivatives	°±»ùËá¼°ÆäÑÜÉúÎï	"979-92-0"	930500	709600	561900	446300	368500	329000	549800	566200	552200
Com_646_pos	thiamine phosphate	Á×ËáÁò°·ËØ	C12H18ClN4O4PS	380.787	0.84	Pyrimidines and pyrimidine derivatives	à×à¤¼°ÆäÑÜÉúÎï	"532-40-1"	154100	86240	116600	117700	87690	140300	134600	140900	151200
Com_647_pos	L-arginino-succinate	L-¾«°±Ëá-çúçêËá			0.84	Amino Acid And Its Derivatives	°±»ùËá¼°ÆäÑÜÉúÎï		15750	25120	12650	25690	14160	24660	18800	18760	20770
Com_648_pos	L-Normetanephrine	¼×Ñõ»ùÈ¥¼×ÉöÉÏÏÙËØ	C9H13NO3	183.204	4.06	Hormones	¼¤ËØ	"97-31-4"	2383000	2137000	1607000	2047000	1900000	2155000	2351000	2048000	1794000
Com_649_pos	Cystine	DL-ë×°±Ëá	C6H12N2O4S2	240.301	0.84	Amino Acid And Its Derivatives	°±»ùËá¼°ÆäÑÜÉúÎï	"923-32-0"	23480000	15920000	12460000	28040000	24790000	25360000	20550000	20290000	20370000
Com_650_pos	D-Homocysteine	D-¸ß°ëë×°±Ëá	C4H9NO2S	135.185	1.86	Amino Acid And Its Derivatives	°±»ùËá¼°ÆäÑÜÉúÎï	"454-28-4"	1440000	1236000	835100	1328000	1196000	1376000	1316000	1247000	1277000
Com_651_pos	Dimethyl fumarate	¸»ÂíËá¶þ¼×õ¥	C6H8O4	144.125	0.9	Fatty Acyls	Ö¬·¾õ£Àà	"624-49-7"	4884000	3348000	2708000	4106000	3437000	3998000	4060000	4055000	3929000
Com_652_pos	Adipic Acid	¼º¶þËá	C6H10O4	146.14	0.84	Fatty Acyls	Ö¬·¾õ£Àà	"124-04-9"	1742000	1953000	1541000	1368000	1482000	1620000	1871000	1703000	1590000
Com_653_pos	Maleic Acid	ÂíÀ´Ëá	C4H4O4	116.07	0.94	Organic Acid And Its Derivatives	ÓÐ»úËá¼°ÆäÑÜÉúÎï	"110-16-7"	9003000	10450000	7964000	11690000	9546000	11810000	11450000	10730000	10030000
Com_654_pos	Pipecolinic Acid	D-ßßà¤Ëá	C6H11NO2	129.16	0.85	Amino Acid And Its Derivatives	°±»ùËá¼°ÆäÑÜÉúÎï	"1723-00-8"	5866000	5827000	3843000	6078000	5413000	6330000	6322000	5963000	5626000
Com_655_pos	N-(3-Indolylacetyl)-L-Alanine	N-(3-ßÅßáÒÒõ£»ù)-L-±û°±Ëá	C13H14N2O3	246.26	3.97	Amino Acid And Its Derivatives	°±»ùËá¼°ÆäÑÜÉúÎï	"57105-39-2"	41320	33540	30890	16280	14270	18920	25000	29200	29900
Com_656_pos	Isonicotinamide	ÒìÑÌõ£°·	C6H6N2O	122.12	1.51	Pyridine And Its Derivatives	ßÁà¤¼°ÆäÑÜÉúÎï	"1453-82-3"	24870000	23980000	15830000	22040000	19570000	25840000	24490000	23750000	22360000
Com_657_pos	2,6-Diaminooimelic Acid	2,6-¶þ°±»ù¸ý¶þËá	C7H14N2O4	190.2	0.94	Amino Acid And Its Derivatives	°±»ùËá¼°ÆäÑÜÉúÎï	"583-93-7"	108100	57250	56690	59610	38440	60830	63800	77310	51860
Com_658_pos	trans-Cinnamic acid	·´Ê½Èâ¹ðËá	C9H8O2	148.16	4.07	Cinnamic acids and derivatives	Èâ¹ðËá¼°ÆäÑÜÉúÎï	"140-10-3"	1752000	1675000	1271000	1690000	1471000	1755000	1695000	1695000	1572000
Com_659_pos	Pyrrole-2-carboxylate	ßÁ¿©-2-ôÈËá	C5H5NO2	111.1	1.01	Organoheterocyclic compounds	ÓÐ»úÔÓ»·»¯ºÏÎï	"634-97-9"	74460	62010	63840	73110	40600	64070	83500	64990	84220
Com_660_pos	Oxypurinol	ôÇ»ùàÑßÊ	C5H4N4O2	152.11	1.68	Nucleotide And Its Derivates	ºËÜÕËá¼°ÆäÑÜÉúÎï	"2465-59-0"	9288000	8434000	6697000	3602000	2342000	2498000	5653000	5366000	5403000
Com_661_pos	PAF C-16	¦¢-ÒÒõ£»ù-¦£-O-Ê®ÁùÍé»ù-L-¦¡-ÂÑÁ×Ö¬	C26H54NO7P	523.683	13.8	Phospholipid	Á×Ö¬	"74389-68-7"	35510000	55260000	15530000	29650000	25890000	23220000	30290000	29680000	25010000
Com_662_pos	N7-Methylguanosine	7-¼×»ùÄñÜÕ	C11H17N5O5	298.28	4.15	Nucleotide And Its Derivates	ºËÜÕËá¼°ÆäÑÜÉúÎï	"20244-86-4"	691900	724000	470000	333000	353300	397800	509500	492700	473600
Com_663_pos	7-Methylguanine	7-¼×»ùÄñàÑßÊ	C6H7N5O	165.153	4.09	Nucleotide And Its Derivates	ºËÜÕËá¼°ÆäÑÜÉúÎï	"578-76-7"	360000000	347400000	280400000	349000000	328200000	370600000	365400000	340000000	333700000
Com_664_pos	7-Ketocholesterol	7-Íªµ¨¹Ì´¼	C27H44O2	400.637	16.92	Hormones	¼¤ËØ	"566-28-9"	124700	57280	49650	160600	98670	127800	107400	107100	112100
Com_665_pos	6-Phosphogluconic Acid Trisodium Salt	6-Á×ËáÆÏÌÑÌÇËáÈýÄÆÑÎ	C6H10Na3O10P	342.081	9.45	Sugar Acids And Its Derivatives	ÌÇËá¼°ÆäÑÜÉúÎï	"53411-70-4"	2106000	1355000	4067000	1285000	1335000	1544000	1963000	1859000	1999000
Com_666_pos	Propionyl-L-carnitine	±ûõ£Èâ¼î	C10H19NO4	217.26	2.57	Carnitine	Èâ¼îÀà	"17298-37-2"	3236000	777300	1206000	13910000	7342000	13670000	7055000	7240000	7576000
Com_667_pos	6-Aminohexanoate	6-°±»ù¼ºËá	C6H13NO2	131.173	2.09	Organic Acid And Its Derivatives	ÓÐ»úËá¼°ÆäÑÜÉúÎï	"60-32-2"	77730000	67380000	56890000	61210000	62410000	65690000	71390000	66980000	65860000
Com_668_pos	Propionylcholine	±ûõ£µ¨¼î	C8H18NO2+	160.234	1.03	Cholines	µ¨¼îÀà	"5072-54-8"	346100	466010	403430	346300	379700	428000	364100	699000	356100
Com_669_pos	p-Mentha-1,3,8-triene	¶Ô-±¡ºÉ-1,3,8-ÈýÏ©	C10H14	134.218	11.37	Fatty Acyls	Ö¬·¾õ£Àà	"18368-95-1"	592000	251600	650500	187600	214600	254500	374300	407000	346600
Com_670_pos	Porphobilinogen	µ¨É«ËØÔ­	C10H14N2O4	226.229	4.9	Organic nitrogen compounds	ÓÐ»úµª»¯ºÏÎï	"487-90-1"	1190000	1206000	1028000	1243000	1228000	1240000	1232000	1152000	1213000
Com_671_pos	4-Aminobenzoate	¶Ô-°±»ù±½¼×Ëá	C7H7NO2	137.136	2.74	Benzoic Acid And Its Derivatives	±½¼×Ëá¼°ÆäÑÜÉúÎï	"150-13-0"	32790000	28800000	20640000	27650000	25200000	27220000	28010000	28020000	28610000
Com_672_pos	Picolinamide	ßÁà¤õ£°·	C6H6N2O	122.125	1.51	Pyridine And Its Derivatives	ßÁà¤¼°ÆäÑÜÉúÎï	"1452-77-3"	22790000	22400000	15010000	20950000	19030000	23920000	23030000	20560000	21050000
Com_673_pos	Guggulsterone	¹ÌçÞÍª	C21H28O2	312.446	15.17	Hormones	¼¤ËØ	"95975-55-6"	280900	111100	167300	126400	123400	123500	268200	210100	224500
Com_674_pos	4-Chloro-6-methoxy-2-(methylsulfinyl)pyrimidine	ÄñàÑßÊºËÜÕ	C10H13N5O5	283.241	2.72	Nucleotide And Its Derivates	ºËÜÕËá¼°ÆäÑÜÉúÎï	"85-30-3"	103800000	155500000	73930000	126200000	127100000	150100000	136500000	125100000	135200000
Com_675_pos	Guanine	ÄñàÑßÊ	C5H5N5O	151.126	2.72	Nucleotide And Its Derivates	ºËÜÕËá¼°ÆäÑÜÉúÎï	"73-40-5"	15010000	18520000	5770000	15520000	16790000	19420000	17250000	15890000	16260000
Com_676_pos	Imatinib	ÒÁÂíÌæÄá	C29H31N7O	493.603	11.76	Others	ÆäËü	"152459-95-5"	8864000	3104000	1843000	6637000	3088000	3970000	4168000	4324000	5733000
Com_677_pos	Hydrocortisone 17-butyrate	Çâ»¯¿ÉµÄËÉ¶¡Ëáõ¥	C25H36O6	432.55	10.51	Others	ÆäËü	"13609-67-1"	20160	12800	23150	11900	13000	13060	15070	15250	18190
Com_678_pos	Homoserine	Í¬ÐÍË¿°±Ëá	C4H9NO3	119.119	0.9	Amino Acid And Its Derivatives	°±»ùËá¼°ÆäÑÜÉúÎï	"1927-25-9"	15230000	12370000	11440000	12320000	12060000	13620000	14030000	13030000	12790000
Com_679_pos	Homocysteic acid	Í¬ÐÍ°ëë×°±Ëá	C4H9NO5S	183.18	1.83	Amino Acid And Its Derivatives	°±»ùËá¼°ÆäÑÜÉúÎï	"1001-13-4"	2157000	1745000	1225000	1948000	1810000	1955000	1911000	1898000	1899000
Com_680_pos	glutathione disulfide	L-¹Èë×¸ÊëÄ	C20H32N6O12S2	612.631	1.81	Amino Acid And Its Derivatives	°±»ùËá¼°ÆäÑÜÉúÎï	"27025-41-8"	14610	8225	12090	6715	4807	6384	10670	11210	14050
Com_681_pos	Phe-Pro	L-±½±û°±õ£-L-¸¬°±Ëá	C14H18N2O3	262.304	5.58	Amino Acid And Its Derivatives	°±»ùËá¼°ÆäÑÜÉúÎï	"7669-65-0"	20800000	4674000	5285000	55500000	42310000	59640000	33470000	32360000	32280000
Com_682_pos	Phe-Phe	L-±½±û°±Ëá-L-±½±û°±Ëá	C18H20N2O3	312.363	6.51	Amino Acid And Its Derivatives	°±»ùËá¼°ÆäÑÜÉúÎï	"2577-40-4"	72390	72400	50980	65660	70080	88930	75740	67030	71440
Com_683_pos	alpha-Nicotinamide adenine dinucleotide	¦Á-ÑÌõ£°·ÏÙàÑßÊ¶þºËÜÕËá	C21H27N7O14P2	663.425	1.04	Nucleotide And Its Derivates	ºËÜÕËá¼°ÆäÑÜÉúÎï	"7298-93-3"	1225000	913800	2657000	199100	117000	118100	810900	577100	711900
Com_684_pos	trans-3-Hydroxy-L-proline	·´-3-ôÇ»ù-L-¸¬°±Ëá	C5H9NO3	131.13	2.14	Amino Acid And Its Derivatives	°±»ùËá¼°ÆäÑÜÉúÎï	"4298-08-2"	37270000	33030000	25590000	36210000	33840000	37730000	37640000	35090000	33630000
Com_685_pos	4-Acetamidobutanoate	4-ÒÒõ£°±»ù¶¡Ëá	C6H11NO3	145.156	1.03	Organic Acid And Its Derivatives	ÓÐ»úËá¼°ÆäÑÜÉúÎï	"3025-96-5"	182600	151200	124700	109200	124800	142700	164700	157800	127700
Com_686_pos	Val-Ser	çÓ°±õ£-Ë¿°±Ëá	C8H16N2O4	204.224	1.01	Amino Acid And Its Derivatives	°±»ùËá¼°ÆäÑÜÉúÎï	"13588-94-8"	196000	108800	96530	109100	66730	125500	129400	116400	156900
Com_687_pos	L-Alanine	L-±û°±Ëá	C3H7NO2	89.09	0.86	Amino Acid And Its Derivatives	°±»ùËá¼°ÆäÑÜÉúÎï	"56-41-7"	19870000	20500000	18460000	12150000	10770000	12360000	18270000	15960000	15070000
Com_688_pos	L-Aspartic acid	L-Ìì¶¬°±Ëá	C4H7NO4	133.1	0.86	Amino Acid And Its Derivatives	°±»ùËá¼°ÆäÑÜÉúÎï	"56-84-8"	6410000	2138000	1563000	7639000	8964000	9146000	6404000	5792000	5727000
Com_689_pos	beta-Nicotinamide mononucleotide	¦Â-ÑÌõ£°·µ¥ºËÜÕËá	C11H15N2O8P	334.219	0.993	Nucleotide And Its Derivates	ºËÜÕËá¼°ÆäÑÜÉúÎï	"1094-61-7"	1761000	1108000	1595000	1522000	806600	1126000	1250000	1168000	1267000
Com_690_pos	Creatine	¼¡Ëá	C4H9N3O2	131.133	0.94	Organic Acid And Its Derivatives	ÓÐ»úËá¼°ÆäÑÜÉúÎï	"57-00-1"	1566000	903900	633100	3335000	2440000	3185000	2419000	2043000	2119000
Com_691_pos	Choline Glycerophosphate	¸ÊÓÍÁ×Ö¬µ¨¼î	C8H20NO6P	257.22	0.89	Cholines	µ¨¼îÀà	"28319-77-9"	228700000	225200000	201300000	208000000	187600000	200800000	218700000	213800000	211500000
Com_692_pos	DL-Citrulline	DL-¹Ï°±Ëá	C6H13N3O3	175.19	0.9	Amino Acid And Its Derivatives	°±»ùËá¼°ÆäÑÜÉúÎï	"627-77-0"	5408000	4590000	2951000	4247000	4457000	4363000	4436000	4441000	4118000
Com_693_pos	4-Aminobutyric acid	¦Ã-°±»ù¶¡Ëá	C4H9NO2	103.12	0.864	Organic Acid And Its Derivatives	ÓÐ»úËá¼°ÆäÑÜÉúÎï	"56-12-2"	1420000	2331000	1244000	820000	737800	860900	1389000	1196000	1218000
Com_694_pos	Glycine	¸Ê°±Ëá	C2H5NO2	75.07	0.88	Amino Acid And Its Derivatives	°±»ùËá¼°ÆäÑÜÉúÎï	"56-40-6 "	437700	447200	402800	229100	257900	256700	368100	349600	344000
Com_695_pos	L-Arginine	¾«°±Ëá	C6H14N4O2	174.2	0.794	Amino Acid And Its Derivatives	°±»ùËá¼°ÆäÑÜÉúÎï	"74-79-3"	44760000	34830000	21780000	29640000	27850000	29270000	34380000	32800000	31820000
Com_696_pos	L-Cysteine	L-°ëë×°±Ëá	C3H7NO2S	121.16	0.88	Amino Acid And Its Derivatives	°±»ùËá¼°ÆäÑÜÉúÎï	"52-90-4"	132100	71370	87680	99670	79140	85060	91370	106000	99840
Com_697_pos	Nicotinate ribonucleoside	ÑÌËáºËÜÕ	C11H13NO6	255.224	1.04	Carbohydrates And Its Derivatives	ÌÇÀà¼°ÆäÑÜÉúÎï	"17720-18-2"	245900	136700	110400	228100	243800	288000	270000	209400	179900
Com_698_pos	S-Methyl-L-cysteine	S-¼×»ù-L-°ëë×°±Ëá	C4H9NO2S	135.185	1.04	Amino Acid And Its Derivatives	°±»ùËá¼°ÆäÑÜÉúÎï	"1187-84-4"	241200	136000	181000	130400	114900	101100	133700	137700	114000
Com_699_pos	Tetraethylammonium fluoride dihydrate	°ûà×à¤ºËÜÕ	C8H20FN	149.25	1.04	Nucleotide And Its Derivates	ºËÜÕËá¼°ÆäÑÜÉúÎï	"63123-01-3"	433100	371800	225500	412300	434800	651200	566800	494100	532500
Com_700_pos	Cholesterol	µ¨¹Ì´¼	C27H46O	386.654	11.2	Hormones	¼¤ËØ	"57-88-5"	627500	347200	324100	385300	321400	438100	422800	421300	415000
Com_701_pos	5'-Deoxy-5'-(methylthio)adenosine	5-ÍÑÑõ-5-¼×ÁòÏÙÜÕ	C11H15N5O3S	297.333	4.91	Nucleotide And Its Derivates	ºËÜÕËá¼°ÆäÑÜÉúÎï	"2457-80-9"	11090000	6908000	4947000	7856000	8630000	8335000	8281000	8291000	7924000
Com_702_pos	L-Valine	L-çÓ°±Ëá	C5H11NO2	117.146	1.2	Amino Acid And Its Derivatives	°±»ùËá¼°ÆäÑÜÉúÎï	"72-18-4"	18380000	16350000	11790000	18970000	16660000	19800000	19750000	17510000	16150000
Com_703_pos	Hypoxanthine-9-beta-D-Arabinofuranoside	°¢ÌÇ¼¡ÜÕ	C10H12N4O5	268.226	2.58	Nucleotide And Its Derivates	ºËÜÕËá¼°ÆäÑÜÉúÎï	"7013-16-3"	143000000	124400000	76240000	103400000	106000000	111900000	107100000	114200000	109100000
Com_704_pos	4-aminobutyrate	4-°±»ù¶¡Ëáõ¥	C4H9NO2	103.12	0.84	Organic Acid And Its Derivatives	ÓÐ»úËá¼°ÆäÑÜÉúÎï		378800	658700	382400	217800	172400	236500	352200	340300	331100
Com_705_pos	3-Methylhistidine	3-N-¼×»ù-L-×é°±Ëá	C7H13N3O3	169.181	0.76	Amino Acid And Its Derivatives	°±»ùËá¼°ÆäÑÜÉúÎï	"368-16-1"	71380	97600	56530	96110	64150	91700	103600	64580	87030
Com_706_pos	3-OH-anthranilate	3-ôÇ»ù-°±»ù¼×ËáÑÎ			1.68	Organic Acid And Its Derivatives	ÓÐ»úËá¼°ÆäÑÜÉúÎï		1991000	1764000	1550000	768400	643200	602200	1173000	1136000	1159000
Com_707_pos	3-Guanidinopropanoate	3-ëÒ»ù±ûËá	C4H9N3O2	131.133	0.9	Organic nitrogen compounds	ÓÐ»úµª»¯ºÏÎï	"353-09-3"	9472	10060	17440	14930	13390	14780	16700	10410	16910
