# Supplementary material for: Comparative Metabolome Analyses of Ivermectin-Resistant and -Susceptible Strains of Haemonchus contortus
Source: Animals (Basel). 2023 Jan 28;13(3):456. doi: 10.3390/ani13030456 (PMC9913829; doi:10.3390/ani13030456)
Supplement: Supplementary file 1 [file animals-13-00456-s001.zip › Table S2-metabolites identified in both Haemonchus contortus ivermectin resistant and susceptible strains-1.xls]

Compound_ID	Name	Chinese name	RT [min]	Formula	Molecular Weight	Class(English)	Class(Chinese)	CAS	all_R1	all_R2	all_R3	all_S1	all_S2	all_S3	FC	log2FC	Pvalue	ROC	VIP
Com_100_neg	D-Ribose 5-phophate	D-ºËÌÇ-5-Á×Ëá	0.89	C5H11O8P	230.11	Organic Acid And Its Derivatives	ÓÐ»úËá¼°ÆäÑÜÉúÎï	"207671-46-3"	4855000	4018000	3611000	8818000	3515000	3326000	0.797241203141963	-0.326911821198	0.731565660205766	0.666666666666667	0.343317905486665
Com_101_neg	D-Xylulose 5-phosphate	D-Ä¾ÍªÌÇ-5-Á×Ëá	0.9	C5H11O8P	230.11	Carbohydrates And Its Derivatives	ÌÇÀà¼°ÆäÑÜÉúÎï	"4212-65-1"	28300000	22990000	24020000	35020000	28790000	18650000	0.913291292747999	-0.130853016083	0.778511774069613	0.666666666666667	0.295502483259518
Com_102_neg	D-Xylonate	Ä¾ÌÇËá	0.91	C5H10O6	166.129	Organic Acid And Its Derivatives	ÓÐ»úËá¼°ÆäÑÜÉúÎï	"526-91-0"	181900	161400	168300	213800	224400	186700	0.818690990558489	-0.28860907588	0.0476648118388955	1	1.46967590371203
Com_103_neg	dUMP	ÍÑÑõÄòÜÕËá	0.92	C9H13N2O8P	308.182	Nucleotide And Its Derivates	ºËÜÕËá¼°ÆäÑÜÉúÎï	"964-26-1"	323000	304400	473400	299400	553200	416800	0.867181345517567	-0.205594372581	0.592331706297027	0.555555555555556	0.506281950628639
Com_104_neg	Ethylmalonate	ÒÒ»ù±û¶þËá	6.37	C5H8O4	132.115	Organic Acid And Its Derivatives	ÓÐ»úËá¼°ÆäÑÜÉúÎï	"601-75-2"	15630	10240	13720	29310	24560	18750	0.545166620765629	-0.87523086277	0.028439060759508	1	1.5110095365518
Com_105_neg	2-Methylpentanedioic acid	2-¼×»ùÎì¶þËá	5.012	C6H10O4	146.14	Organic Acid And Its Derivatives	ÓÐ»úËá¼°ÆäÑÜÉúÎï	"617-62-9"	171700	160600	264900	240700	163400	160100	1.05848989719957	0.082007499549	0.82178464884125	0.666666666666667	0.242203431690544
Com_106_neg	Methylmalonate	¼×»ù±û¶þËá	1.938	C4H6O4	118.09	Organic Acid And Its Derivatives	ÓÐ»úËá¼°ÆäÑÜÉúÎï	"516-05-2"	24780000	9002000	24940000	16970000	22780000	18260000	1.01227374590588	0.017599486135	0.839409789303213	0.666666666666667	0.234219626584829
Com_107_neg	Dulcitol	¼ºÁù´¼	0.897	C6H14O6	182.17	Carbohydrates And Its Derivatives	ÌÇÀà¼°ÆäÑÜÉúÎï	"608-66-2"	6118	4604	4219	10460	5788	5986	0.671988845911667	-0.573490808433	0.186743223340169	0.777777777777778	1.12919974868039
Com_108_neg	Gluconolactone	ÆÏÌÇËáÄÚõ¥	1.02	C6H10O6	178.14	Amino Acid And Its Derivatives	°±»ùËá¼°ÆäÑÜÉúÎï	"90-80-2"	59000	52020	67340	60700	64830	35400	1.1083079599826	0.148358811538	0.574507538828577	0.444444444444444	0.538797254793706
Com_109_neg	Sebacic acid	¹ï¶þËá	8.111	C10H18O4	202.248	Organic Acid And Its Derivatives	ÓÐ»úËá¼°ÆäÑÜÉúÎï	"111-20-6"	289500	240000	336400	256900	274200	225300	1.14476467477525	0.195051059084	0.332383441416435	0.777777777777778	0.872459194390713
Com_10_neg	13-HOTrE(r)	13-ôÇ»ùÊ®°ËÌ¼ÈýÏ©Ëá	11.34	C18H30O3	294.429	Eicosanoid	Ñõ»¯Ö¬ÖÊ	"74784-20-6"	65320	54560	59300	61730	62260	56720	0.991533396048918	-0.0122667298939	0.873427550669295	0.555555555555556	0.154347782814379
Com_110_neg	Tiglic acid	Ìè¸÷Ëá	1.07	C5H8O2	100.116	Fatty Acyls	Ö¬·¾õ£Àà	"80-59-1"	176600	204400	204900	216200	176500	269700	0.884510869565217	-0.177048222891	0.47294080709027	0.666666666666667	0.691855426594441
Com_111_neg	Oxaloacetate	²Ýõ£ÒÒËá	0.71	C4H4O5	132.072	Organic Acid And Its Derivatives	ÓÐ»úËá¼°ÆäÑÜÉúÎï	"328-42-7"	2802000	2313000	2529000	3075000	2659000	2340000	0.946742630666336	-0.0789558085031	0.624179521620388	0.666666666666667	0.457252403866807
Com_112_neg	alpha-Benzylsuccinic acid	¦Á-ÜÐ»ù¶¡¶þËá	0.71	C11H12O4	208.211	Organic Acid And Its Derivatives	ÓÐ»úËá¼°ÆäÑÜÉúÎï	"884-33-3"	86970	94370	68490	114400	92430	66380	0.914424801434794	-0.12906356139	0.713962231257282	0.555555555555556	0.396414970938992
Com_113_neg	5-Methoxytryptophol	5-¼×Ñõ»ùßÅßá-3-ÒÒ´¼	3.77	C11H13NO2	191.23	Organoheterocyclic compounds	ÓÐ»úÔÓ»·»¯ºÏÎï	"712-09-4"	40790	42400	47540	40840	27990	18980	1.48878259879285	0.574133098082	0.178067763571825	0.888888888888889	1.23439169832083
Com_114_neg	2-Hydroxyisocaproic Acid	2-ôÇ»ù-4-¼×»ùÎìËá	6.39	C6H12O3	132.158	Fatty Acyls	Ö¬·¾õ£Àà	"498-36-2"	16540	9269	10190	24370	25330	16530	0.543545221198852	-0.879528027095	0.0540126389843055	0.888888888888889	1.42777627065297
Com_115_neg	Trehalose 6-phosphate	º£ÔåÌÇ-6-Á×Ëá	0.96	C12H23O14P	422.276	Carbohydrates And Its Derivatives	ÌÇÀà¼°ÆäÑÜÉúÎï	"4484-88-2"	661500	513000	582400	642600	440900	287800	1.28119302851309	0.357487852962	0.331199927499035	0.777777777777778	0.916058633270633
Com_116_neg	Terephthalic Acid	¶Ô±½¶þ¼×Ëá	5.7	C8H6O4	166.131	Benzoic Acid And Its Derivatives	±½¼×Ëá¼°ÆäÑÜÉúÎï	"100-21-0"	672300	649100	672900	1102000	681400	743000	0.789384103863204	-0.341200627479	0.284685099938537	1	1.02836547932519
Com_117_neg	Citicoline	°û¶þÁ×µ¨¼î	0.89	C14H26N4O11P2	488.324	Pyrimidines and pyrimidine derivatives	à×à¤¼°ÆäÑÜÉúÎï	"987-78-0"	18700	14080	12340	16140	21900	15160	0.84812030075188	-0.23765917799	0.375243209766663	0.777777777777778	0.795596319300461
Com_118_neg	Homotaurine	3-°±»ù±ûÍé»ÇËá	0.84	C3H9NO3S	139.17	Organic Acid And Its Derivatives	ÓÐ»úËá¼°ÆäÑÜÉúÎï	"3687-18-1"	13830	16180	25650	35360	33940	15580	0.655749293119698	-0.608783747583	0.299534697155035	0.777777777777778	0.911708573083051
Com_119_neg	Glycylglycine	Ë«¸ÊëÄ	0.8	C4H8N2O3	132.12	Amino Acid And Its Derivatives	°±»ùËá¼°ÆäÑÜÉúÎï	"556-50-3"	274100	287100	287700	470100	572400	381500	0.596137640449438	-0.746282626166	0.0477452356254855	1	1.59247573654794
Com_11_neg	D-Glucose 6-phosphate	D-ÆÏÌÑÌÇ-6-Á×Ëá	0.92	C6H13O9P	260.136	Carbohydrates And Its Derivatives	ÌÇÀà¼°ÆäÑÜÉúÎï	"56-73-5"	19870000	13870000	17560000	25360000	15390000	13320000	0.948770112816719	-0.0758695305876	0.92093060042803	0.555555555555556	0.0973265135533445
Com_120_neg	Allitol	ËâÌÇ´¼	0.91	C6H14O6	182.172	Sugar Alcohols	ÌÇ´¼	"488-44-8"	8537	5964	5137	12620	9233	16660	0.509905746111703	-0.971697499145	0.0433391956047132	1	1.45390171164044
Com_121_neg	scyllo-Inositol	ÇàÐ·¼¡´¼	0.853	C6H12O6	180.16	Carbohydrates And Its Derivatives	ÌÇÀà¼°ÆäÑÜÉúÎï	"488-59-5"	354600	316100	335000	467900	695900	415200	0.63692210259658	-0.650811157366	0.1058339092562	1	1.40924811440918
Com_122_neg	Succinic acid	çúçêËá	1.936	C4H6O4	118.09	Tca Cycle	ÈýôÈËáÑ­»·	"110-15-6"	62590000	23670000	61250000	43330000	58460000	46360000	0.995680053999325	-0.00624586530687	0.817561874288064	0.666666666666667	0.25439938938188
Com_123_neg	Thymidine	ÐØÜÕ	4.289	C10H14N2O5	242.23	Nucleotide And Its Derivates	ºËÜÕËá¼°ÆäÑÜÉúÎï	"50-89-5"	2150	2221	2147	3444	1634	1867	0.938516918646508	-0.0915453421302	0.974868378143637	0.666666666666667	0.0440290845694111
Com_124_neg	Xanthurenic Acid	»ÆÄòËá	4.977	C10H7NO4	205.17	Organic Acid And Its Derivatives	ÓÐ»úËá¼°ÆäÑÜÉúÎï	"59-00-7"	552400	528700	583600	543900	566800	358000	1.13345135153537	0.180722471004	0.428595873542802	0.666666666666667	0.772610847388318
Com_125_neg	Nicotinamide N-oxide	N-Ñõ´úÑÌõ£°·	18.288	C6H6N2O2	138.12	Vitamins	Î¬ÉúËØ	"1986-81-8"	614300	596000	595300	612900	626000	592800	0.985750941748103	-0.0207049112589	0.500585409418313	0.555555555555556	0.631973869903961
Com_126_neg	cis-Aconitic acid	Ë³Ê½ÎÚÍ·Ëá	1.766	C6H6O6	174.11	Tca Cycle	ÈýôÈËáÑ­»·	"585-84-2"	112700	74540	138100	149300	143200	112500	0.803308641975309	-0.31597369781	0.317461018588685	0.777777777777778	0.913615100783768
Com_127_neg	Riboflavin-5-phosphate	2,6-Ýì¶þ·Ó	5.52	C17H21N4O9P	456.344	Nucleotide And Its Derivates	ºËÜÕËá¼°ÆäÑÜÉúÎï	"146-17-8"	25810	22620	20300	33170	32780	22450	0.777488687782805	-0.363106410253	0.194722418230428	0.777777777777778	1.12721333744027
Com_128_neg	D-Glucopyranose	¦Â-D-ÆÏÌÑÌÇ	0.87	C6H12O6	180.156	Carbohydrates And Its Derivatives	ÌÇÀà¼°ÆäÑÜÉúÎï	"28905-12-6"	143800	160400	265400	222600	287500	234900	0.764563758389262	-0.38729127927	0.249613454810761	0.777777777777778	1.04917072232475
Com_129_neg	Pyruvic Acid	±ûÍªËá	1.78	C3H4O3	88.062	Tca Cycle	ÈýôÈËáÑ­»·	"127-17-3"	28260	10990	32250	27180	23990	20750	0.994160177975528	-0.00844977896133	0.798013771554779	0.666666666666667	0.283429608392917
Com_12_neg	VALSARTAN	çÓÉ³Ì¹	6.98	C24H29N5O3	435.519	Amino Acid And Its Derivatives	°±»ùËá¼°ÆäÑÜÉúÎï	"137862-53-4"	5810	2173	7021	5744	3149	1785	1.40513204719985	0.490705713997	0.534734960051138	0.777777777777778	0.566582182572164
Com_130_neg	Pyrophosphate	½¹Á×Ëá	0.97	H4O7P2	177.975	Others	ÆäËü	"2466-09-3"	16280000	17580000	15330000	16760000	21230000	13330000	0.958495713172252	-0.0611561153664	0.867732032842903	0.555555555555556	0.237461219153052
Com_131_neg	Prostaglandin G2	Ç°ÁÐÏÙËØG2	2.69	C20H32O6	368.465	Hormones	¼¤ËØ	"51982-36-6"	90670	89720	87130	102300	95340	78850	0.967557597019784	-0.0475805499492	0.761209479262789	0.666666666666667	0.331740709101716
Com_132_neg	1-Dodecanol	Ê®¶þ´¼	6.18	C12H26O	186.33	Fatty Acyls	Ö¬·¾õ£Àà	"112-53-8"	4341000	4264000	4333000	4315000	4280000	4212000	1.01022878113532	0.0146820494453	0.327684453739622	0.777777777777778	0.860415298782453
Com_133_neg	Succinic anhydride	¶¡¶þËáôû	1.02	C4H4O3	100.07	Organic Acid And Its Derivatives	ÓÐ»úËá¼°ÆäÑÜÉúÎï	"108-30-5"	43610	45150	31250	79320	62580	42760	0.649897108198852	-0.621716766348	0.13859291059833	0.777777777777778	1.22567015618875
Com_134_neg	Hydantoin-5-propionic acid	ÒÒÄÚõ£ëå-5-±ûËá	2.18	C6H8N2O4	172.14	Organoheterocyclic compounds	ÓÐ»úÔÓ»·»¯ºÏÎï	"5624-26-0"	62990	94000	64850	97800	52350	64680	1.03263045198529	0.0463240485154	0.837801222838388	0.555555555555556	0.207924107572707
Com_135_neg	Dimethylmalonic acid	¶þ¼×»ù±û¶þËá	0.68	C5H8O4	132.11	Organic Acid And Its Derivatives	ÓÐ»úËá¼°ÆäÑÜÉúÎï	"595-46-0"	1041000	889300	970800	1170000	1151000	880200	0.906253904785705	-0.142012788704	0.437594968249961	0.666666666666667	0.723259145452343
Com_136_neg	Glucotropaeolin	½ðÁ«ÆÏÌÇÁòÜÕ	0.98	C14H19NO9S2	409.4	Carbohydrates And Its Derivatives	ÌÇÀà¼°ÆäÑÜÉúÎï	"499-26-3"	12130	8601	13650	19350	11700	13270	0.775744584837545	-0.366346373975	0.292122727267969	0.666666666666667	0.918345045682065
Com_137_neg	Diflunisal	¶þ·úÄáÁø	13.67	C13H8F2O3	250.2	Benzene and substituted derivatives	±½¼°ÆäÈ¡´úÑÜÉúÎï	"22494-42-4"	108900	144900	147000	134900	103800	103900	1.16987740805604	0.226357357111	0.30151959982618	0.888888888888889	0.897908554689531
Com_138_neg	Hexadecanedioate	Ê®ÁùÍé¶þËá	11.86	C16H30O4	286.41	Fatty Acyls	Ö¬·¾õ£Àà	"505-54-4"	25390	21870	26530	33070	31930	30040	0.776409932659933	-0.365109520232	0.0314158362067279	1	1.56996621571839
Com_139_neg	Hydroxyhydroquinone	Æ«±½Èý·Ó	0.92	C6H6O3	126.11	Phenols And Its Derivatives	·ÓÀà¼°ÆäÑÜÉúÎï	"533-73-3"	24600	18010	26780	51520	35940	31390	0.583845183003786	-0.776342231472	0.0523008981720299	1	1.42773219802918
Com_13_neg	5'-Adenylic acid	5'-ÏÙàÑßÊºËÜÕËá	1.036	C10H14N5O7P	347.221	Nucleotide And Its Derivates	ºËÜÕËá¼°ÆäÑÜÉúÎï	"61-19-8"	756200	763200	612200	894500	725000	788900	0.88506892542767	-0.176138284324	0.262924951864598	0.777777777777778	0.968796848869438
Com_140_neg	3-Phosphoglyceric acid	3-Á×Ëá¸ÊÓÍËá	1.03	C3H8NaO6P	194.056	Carbohydrates And Its Derivatives	ÌÇÀà¼°ÆäÑÜÉúÎï	"17603-42-8"	55080000	30470000	65950000	30580000	4184000	4976000	3.81227981882235	1.930654016	0.100453613723441	0.888888888888889	1.38135558839683
Com_141_neg	ARCAR	5-°±»ùßäßò-4-¼×õ£°·-1-¦Â-D-ß»à«ºËÌÇÜÕ5-Ò»Á×ËáÑÎ	1.06	C9H15N4O8P	338.211	Nucleotide And Its Derivates	ºËÜÕËá¼°ÆäÑÜÉúÎï	"3031-94-5"	639300	655300	666700	671000	657900	575700	1.02977003045259	0.0423221888947	0.584395742868879	0.555555555555556	0.539942181851705
Com_142_neg	APS	5'-ÏÙÜÕËáÁòËá(APS)	1.05	C10H14N5O10PS	427.284	Nucleotide And Its Derivates	ºËÜÕËá¼°ÆäÑÜÉúÎï	"485-84-7"	141800	103400	168500	227100	158600	119100	0.819532488114105	-0.287126952747	0.480628090452931	0.666666666666667	0.64189029307096
Com_143_neg	5-Phosphoribosyl 1-pyrophosphate	5-Á×ËáºËÌÇ»ù-1-½¹Á×Ëá	1.01	C5H13O14P3	196.25	Carbohydrates And Its Derivatives	ÌÇÀà¼°ÆäÑÜÉúÎï	"97-55-2"	26490	19210	14040	25300	19100	18860	0.944356623458742	-0.0825963182066	0.720898073851787	0.555555555555556	0.369970312856318
Com_144_neg	2-Phenylbutyric acid	2-±½»ù¶¡Ëá	1.83	C10H12O2	164.2	Benzene and substituted derivatives	±½¼°ÆäÈ¡´úÑÜÉúÎï	"90-27-7"	197500	160000	220200	174000	163700	121100	1.25915431560593	0.332455103324	0.186770952672232	0.777777777777778	1.09922303132194
Com_145_neg	Galactaric acid	Õ³Ëá	0.9	C6H10O8	210.14	Sugar Acids And Its Derivatives	ÌÇËá¼°ÆäÑÜÉúÎï	"526-99-8"	33010	25380	33770	44700	54400	35660	0.683882457702582	-0.548179711679	0.0756345466812473	1	1.3617150626485
Com_146_neg	6-keto PGE1	6-ÍªPGE1	0.9	C20H32O6	368.5	Eicosanoid	Ñõ»¯Ö¬ÖÊ	"67786-53-2"	11180	5903	9109	15650	11550	7353	0.758023905304894	-0.399684748442	0.413220234727346	0.777777777777778	0.731663190300261
Com_147_neg	Pimelic acid	¸ý¶þËá	5.77	C7H12O4	160.17	Fatty Acyls	Ö¬·¾õ£Àà	"111-16-0"	540400	406700	742100	618500	463100	341100	1.18731988472622	0.247708674605	0.522980252096084	0.666666666666667	0.583135000450569
Com_148_neg	Mefenamic acid	¼×·ÒÄÇËá	11.14	C15H15NO2	241.28	Benzoic Acid And Its Derivatives	±½¼×Ëá¼°ÆäÑÜÉúÎï	"61-68-7"	63160	63830	61250	53250	57160	59250	1.10951314393493	0.149926758637	0.063857264797826	1	1.47888982084769
Com_149_neg	Ribulose-5-phosphate	ºËÍªÌÇ-5-Á×Ëá	0.93	C5H11O8P	230.02	Carbohydrates And Its Derivatives	ÌÇÀà¼°ÆäÑÜÉúÎï		5391000	4122000	3158000	8862000	3982000	3299000	0.784922257325157	-0.349378325629	0.654090742810688	0.444444444444444	0.440157634740781
Com_14_neg	UMP	ÄòÜÕ-5-µ¥Á×Ëá	1.037	C9H13N2O9P	324.181	Nucleotide And Its Derivates	ºËÜÕËá¼°ÆäÑÜÉúÎï	"58-97-9"	3691000	1805000	3220000	5186000	4569000	3141000	0.675868486352357	-0.565185547412	0.202988722582226	0.777777777777778	1.08177932439298
Com_150_neg	Taurocholic acid	Å£»Çµ¨Ëá	8.09	C26H45NO7S	515.7	Bile Acids	µ¨Ö­Ëá	"81-24-3"	8689	11880	11471	32470	33600	21580	0.365544780376497	-1.45187994324	0.00637785426550812	1	1.66122059932184
Com_151_neg	Asp-Phe	L-¶¬°·»ùÒÒËá-L-±½±û°·»ùÒÒËá	5.01	C13H16N2O5	280.276	Amino Acid And Its Derivatives	°±»ùËá¼°ÆäÑÜÉúÎï	"13433-09-5"	16880	15730	16590	28560	24030	13100	0.748972446338864	-0.417015449984	0.42036542501409	0.666666666666667	0.793335462852659
Com_152_neg	Dl-Lanthionine	DL-ÑòÃ«Áò°±Ëá	0.84	C6H12N2O4S	208.236	Amino Acid And Its Derivatives	°±»ùËá¼°ÆäÑÜÉúÎï	"3183-08-2"	75170	58100	54460	264800	248700	184300	0.269031241043279	-1.89415438054	0.000989316302205017	1	1.71505068453457
Com_153_neg	dTMP	¶þÁ×ËáÍÑÑõÐØÜÕ	2.14	C10H15N2O8P	322.208	Nucleotide And Its Derivates	ºËÜÕËá¼°ÆäÑÜÉúÎï	"365-07-1"	30600	34770	20910	41480	22060	26900	0.954002653693056	-0.0679348155911	0.895780338032716	0.444444444444444	0.181165063314556
Com_154_neg	N-acetyl-L-ornithine	N-ÒÒõ£-L-Äñ°±Ëá	0.896	C7H14N2O3	174.198	Amino Acid And Its Derivatives	°±»ùËá¼°ÆäÑÜÉúÎï	"6205-08-9"	21880	11680	34060	15560	33330	27280	0.887751083103584	-0.171772879475	0.697668552803116	0.555555555555556	0.396911260662514
Com_155_neg	Aminomalonic acid	°±»ù±û¶þËá	0.88	C3H5NO4	119.08	Organic Acid And Its Derivatives	ÓÐ»úËá¼°ÆäÑÜÉúÎï	"1068-84-4"	1461000	1263000	1615000	1631000	1498000	1378000	0.962724650543599	-0.0548048638986	0.665370673624444	0.666666666666667	0.415867400881482
Com_156_neg	TPP	½¹Á×ËáÁò°·ËØ	0.915	C12H19ClN4O7P2S	460.77	Co-Enzyme Factor	¸¨Ã¸Òò×Ó	"154-87-0"	24900	27700	16870	26720	30310	22360	0.875047235168157	-0.192567198967	0.456534402782767	0.666666666666667	0.717363188551637
Com_157_neg	Homoarginine	¸ß¾«°±Ëá	0.807	C7H16N4O2	188.23	Amino Acid And Its Derivatives	°±»ùËá¼°ÆäÑÜÉúÎï	"156-86-5"	12570	11160	10200	67880	19130	12320	0.341588643914225	-1.54966808141	0.255322804171147	0.888888888888889	1.08422493155945
Com_158_neg	Creatine phosphate disodium salt	Á×Ëá¼¡Ëá	0.93	C4H8N3Na2O5P	255.08	Organic Acid And Its Derivatives	ÓÐ»úËá¼°ÆäÑÜÉúÎï	"922-32-7"	76380	61210	58060	80820	62390	61050	0.957847840986977	-0.0621316001873	0.75074418596636	0.666666666666667	0.311468332876243
Com_159_neg	Tetradecanedioic acid	Ê®ËÄÍé¶þËá	10.673	C14H26O4	258.35	Fatty Acyls	Ö¬·¾õ£Àà	"821-38-5"	27110	24930	30650	29960	28890	27150	0.961511627906977	-0.0566237901851	0.574040350078334	0.666666666666667	0.546912894463534
Com_15_neg	L-Threonine	L-ËÕ°±Ëá	0.888	C4H9NO3	119.12	Amino Acid And Its Derivatives	°±»ùËá¼°ÆäÑÜÉúÎï	"72-19-5"	1558000	1504000	1817000	2007000	1861000	1760000	0.866915422885572	-0.206036845311	0.116299565692642	0.888888888888889	1.27358296341354
Com_160_neg	Taurine	Å£»ÇËá	0.865	C2H7NO3S	125.15	Organic Acid And Its Derivatives	ÓÐ»úËá¼°ÆäÑÜÉúÎï	"107-35-7"	9553000	8582000	8791000	5397000	11220000	7695000	1.1075189206976	0.14733134579	0.563864882300808	0.666666666666667	0.567215506866419
Com_162_neg	N-Acetyl-DL-phenylalanine	N-ÒÒõ£-DL-±½±û°±Ëá	6.85	C11H13NO3	207.226	Amino Acid And Its Derivatives	°±»ùËá¼°ÆäÑÜÉúÎï	"2901-75-9"	119000	120800	128300	196000	181500	141500	0.709248554913295	-0.495636788861	0.069629168280956	1	1.5059437289797
Com_163_neg	Sulfoacetic acid	»Ç»ùÒÒËá	0.95	C2H4O5S	140.115	Organic Acid And Its Derivatives	ÓÐ»úËá¼°ÆäÑÜÉúÎï	"123-43-3"	50150	59070	49260	129600	77330	41380	0.638234464983287	-0.647841577906	0.40250191306799	0.666666666666667	0.817845181318083
Com_164_neg	Thymidine 5'-diphosphate	ÐØÜÕ-5¡¯-¶þÁ×Ëá	0.69	C10H16N2O11P2	402.188	Nucleotide And Its Derivates	ºËÜÕËá¼°ÆäÑÜÉúÎï		4820	5517	3083	4407	4630	3645	1.05819271408295	0.081602389582	0.876667275210683	0.666666666666667	0.286596244381074
Com_165_neg	UDP-N-Acetyl-Alpha-D-Mannosamine	¶þÁ×ËáÄòÜÕ-N-ÒÒõ£°±»ùÆÏÌÑÌÇ	0.96	C17H27N3O17P2	607.354	Nucleotide And Its Derivates	ºËÜÕËá¼°ÆäÑÜÉúÎï	"26575-17-7"	5975000	5843000	6221000	7168000	10880000	6014000	0.749688305211537	-0.415637197937	0.281188686053131	0.888888888888889	1.03485998498125
Com_166_neg	Uric Acid	ÄòËá	1.14	C5H4N4O3	168.11	Organic Acid And Its Derivatives	ÓÐ»úËá¼°ÆäÑÜÉúÎï	"69-93-2"	9127	7984	11830	117000	306200	448700	0.0331930267232481	-4.91297600147	0.00994537934405453	1	1.70558494509356
Com_167_neg	Ribose 1-phosphate	ºËÌÇ1-Á×Ëá	0.9	C5H11O8P	230.11	Carbohydrates And Its Derivatives	ÌÇÀà¼°ÆäÑÜÉúÎï	"14075-00-4"	27420000	21780000	19520000	37250000	24870000	18070000	0.856964708816561	-0.222692301826	0.640582769873676	0.555555555555556	0.460895004540926
Com_168_neg	Sedoheptulose 7-phosphate	7-Á×Ëá¾°Ìì¸ýÌÇ	0.87	C7H13BaO10P	425.473	Carbohydrates And Its Derivatives	ÌÇÀà¼°ÆäÑÜÉúÎï	"2646-35-7"	2755000	1871000	2163000	3638000	2291000	2542000	0.801440207767678	-0.31933320417	0.302727800119628	0.777777777777778	0.899155460895276
Com_169_neg	Sedoheptulose 1,7-bisphosphate	1,7-¶þÁ×Ëá»¯¾°Ìì¸ýÍªÌÇ	0.88	C7H16O13P2	370.142	Organic Acid And Its Derivatives	ÓÐ»úËá¼°ÆäÑÜÉúÎï	"815-91-8"	40050	23340	47950	45130	33370	12110	1.22878269506677	0.297229803856	0.554112962327212	0.666666666666667	0.553548860745076
Com_16_neg	Deoxyguanosine	ÍÑÑõÄñÜÕ	3.181	C10H13N5O4	267.241	Nucleotide And Its Derivates	ºËÜÕËá¼°ÆäÑÜÉúÎï	"961-07-9"	50600	55060	57790	40350	54680	24100	1.37203055485604	0.456312610409	0.260844493575359	0.888888888888889	1.07108638938346
Com_170_neg	S-Sulfo-L-cysteine	S-»Ç»ù-L-°ëë×°±Ëá	0.92	C3H7NO5S2	201.221	Amino Acid And Its Derivatives	°±»ùËá¼°ÆäÑÜÉúÎï	"1637-71-4"	659400	592900	834000	436500	431200	332400	1.73843846346138	0.797792000036	0.0153909859585989	1	1.58039040671542
Com_171_neg	dGDP	¶þÁ×ËáÍÑÑõÄñÜÕ	1.08	C10H15N5O10P2	427.201	Nucleotide And Its Derivates	ºËÜÕËá¼°ÆäÑÜÉúÎï	"3493-09-2"	111100	43320	70820	89260	41820	50750	1.23873948193367	0.308872807622	0.611064975898215	0.666666666666667	0.4686974303616
Com_172_neg	D-Galactonic acid	D-°ëÈéÌÇËá	0.92	C6H12O7	196.155	Organic Acid And Its Derivatives	ÓÐ»úËá¼°ÆäÑÜÉúÎï	"13382-27-9"	281100	179600	235700	268600	296100	242100	0.863163113534953	-0.212294880962	0.348894162063341	0.777777777777778	0.862196220545169
Com_173_neg	D-Gluconic acid	D-ÆÏÌÑÌÇËá	0.91	C6H12O7	196.155	Sugar Acids And Its Derivatives	ÌÇËá¼°ÆäÑÜÉúÎï	"526-95-4"	477400	317500	402800	403000	489500	358500	0.957394084732214	-0.0628152025062	0.760050416309354	0.666666666666667	0.285494250201157
Com_174_neg	D-Glucarate	ÆÏÌÑÌÇ¶þËá	0.82	C6H10O8	210.139	Carbohydrates And Its Derivatives	ÌÇÀà¼°ÆäÑÜÉúÎï	"87-73-0"	46420	36690	43300	68360	54460	44720	0.754506386534559	-0.406394982362	0.145022176347341	0.888888888888889	1.21941835591864
Com_175_neg	UDP	ÄòÜÕ¶þÁ×Ëá	0.7	C9H14N2O12P2	404.16	Nucleotide And Its Derivates	ºËÜÕËá¼°ÆäÑÜÉúÎï	"58-98-0"	122100	171200	106600	298300	113800	93080	0.79159903400768	-0.337158243029	0.785460951350541	0.555555555555556	0.289082382524191
Com_176_neg	D-Erythrose 4-phosphate	D-³àÞºÌÇ-4-Á×Ëá	0.95	C4H9O7P	200.084	Carbohydrates And Its Derivatives	ÌÇÀà¼°ÆäÑÜÉúÎï	"585-18-2"	805100	546400	719500	1033000	605400	591700	0.928657907717143	-0.106780849982	0.822895672613135	0.444444444444444	0.211303772630993
Com_177_neg	D-Fructose 1,6-bisphosphate	D-¹ûÌÇ-1,6-¶þÁ×Ëá	0.86	C6H14O12P2	340.116	Sugar Acids And Its Derivatives	ÌÇËá¼°ÆäÑÜÉúÎï	"488-69-7"	46350	39460	46500	42410	48660	28860	1.10322688234804	0.141729516567	0.534696631113157	0.555555555555556	0.599889576760483
Com_178_neg	Octanedioic acid	ÐÁ¶þËá	6.649	C8H14O4	174.19	Organic Acid And Its Derivatives	ÓÐ»úËá¼°ÆäÑÜÉúÎï	"505-48-6"	127900	101700	142100	155100	152100	128000	0.854090073529412	-0.227539868389	0.244827189320776	0.888888888888889	1.0166376490845
Com_179_neg	N-Acetyl-L-methionine	N-ÒÒõ£-L-µ°°±Ëá	5.315	C7H13NO3S	191.25	Amino Acid And Its Derivatives	°±»ùËá¼°ÆäÑÜÉúÎï	"65-82-7"	158000	166200	193000	373900	391800	260300	0.504093567251462	-0.988236550684	0.0205666516449661	1	1.619427750135
Com_17_neg	Trehalose	º£ÔåÌÇ	0.962	C12H22O11	342.296	Carbohydrates And Its Derivatives	ÌÇÀà¼°ÆäÑÜÉúÎï	"99-20-7"	2102000	1205000	2101000	2742000	1392000	1435000	0.971089962291255	-0.0423231410148	0.975087398354253	0.444444444444444	0.0666006978847853
Com_180_neg	(R)-3-Hydroxyisobutyric acid	(R)-3-ôÇ»ùÒì¶¡Ëá	2.37	C4H8O3	104.104	Organic Acid And Its Derivatives	ÓÐ»úËá¼°ÆäÑÜÉúÎï	"1910-47-0"	130200	92780	157500	64420	119000	75400	1.47005640986013	0.555871516058	0.176059134374808	0.888888888888889	1.12067730833685
Com_181_neg	N-Acetyl-L-tyrosine	N-ÒÒõ£-L-ÀÒ°±Ëá	5.17	C11H13NO4	223.23	Amino Acid And Its Derivatives	°±»ùËá¼°ÆäÑÜÉúÎï	"537-55-3"	20720	22560	19340	27740	25450	18740	0.870568608369248	-0.199970095628	0.402997050099736	0.666666666666667	0.801039578808227
Com_182_neg	Lactitol	ÈéÌÇ´¼	0.9	C12H24O11	344.31	Carbohydrates And Its Derivatives	ÌÇÀà¼°ÆäÑÜÉúÎï	"585-86-4"	25920	26770	30850	33198	30530	25830	0.932803322986221	-0.100355166933	0.505992076102656	0.555555555555556	0.608197274688523
Com_183_neg	Itaconic acid	ÒÂ¿µËá	1.45	C5H6O4	130.1	Fatty Acyls	Ö¬·¾õ£Àà	"97-65-4"	250300	99610	259100	184000	179800	110600	1.2837478920742	0.360361907627	0.629434536481788	0.666666666666667	0.458116097798976
Com_184_neg	Pyridoxal 5-phosphate monohydrate	5-Á×ËáßÁ¶ßÈ©	1.7	C8H12NO7P	265.16	Vitamins	Î¬ÉúËØ	"41468-25-1"	33410	23830	30110	48810	42090	26460	0.744291070211316	-0.426061167869	0.282007412875763	0.777777777777778	0.959962913946613
Com_185_neg	DL-Serine	DL-Ë¿°±Ëá	0.83	C3H7NO3	105.09	Amino Acid And Its Derivatives	°±»ùËá¼°ÆäÑÜÉúÎï	"302-84-1"	1059000	1148000	1144000	1944000	1930000	1725000	0.598499732095017	-0.740577493509	0.00075799093910793	1	1.73016715374711
Com_186_neg	Calcium D-Panthotenate	D-·ºËá¸Æ	4.59	C18H32CaN2O10	476.53	Vitamins	Î¬ÉúËØ	"137-08-6"	4157000	4378000	4788000	4846000	6168000	3414000	0.923412808428057	-0.114952351099	0.791168072342674	0.666666666666667	0.27223189786404
Com_187_neg	L-Arabinose	°¢À­²®ÌÇ	0.9	C5H10O5	150.13	Carbohydrates And Its Derivatives	ÌÇÀà¼°ÆäÑÜÉúÎï	"5328-37-0"	13360	20640	15970	14680	15670	17850	1.03672199170124	0.0520290716186	0.877884656795702	0.555555555555556	0.148078872205088
Com_188_neg	D-3-Phenyllactic acid	D-3-±½ÈéËá	6.77	C9H10O3	166.17	Organic Acid And Its Derivatives	ÓÐ»úËá¼°ÆäÑÜÉúÎï	"7326-19-4"	63530	74630	60920	108600	91910	75380	0.721591938816195	-0.470744873111	0.0739516446211244	1	1.39862820192518
Com_189_neg	Choline bitartrate	¾ÆÊ¯ËáÇâµ¨¼î	0.97	C9H19NO7	253.25	Cholines	µ¨¼îÀà	"87-67-2"	58530	43620	34790	61850	29080	59260	0.911778414008922	-0.133244840511	0.844824116056501	0.666666666666667	0.184946123662361
Com_18_neg	L-Asparagine	L-Ìì¶¬ÃÅõ£°·	0.843	C4H8N2O3	132.12	Amino Acid And Its Derivatives	°±»ùËá¼°ÆäÑÜÉúÎï	"70-47-3"	4343000	3944000	4586000	6173000	7018000	5516000	0.688138130111723	-0.539229908412	0.0157577252231924	1	1.60744101052224
Com_190_neg	L-Glutamic acid monosodium salt	¹È°±ËáÄÆ	0.86	C5H8NNaO4	169.11	Amino Acid And Its Derivatives	°±»ùËá¼°ÆäÑÜÉúÎï	"142-47-2"	6973000	7358000	5912000	12080000	9340000	7891000	0.690628091842653	-0.534019076743	0.0819564657905916	1	1.38885196046977
Com_191_neg	L(+)-Asparagine monohydrate	L-Ìì¶¬õ£°·Ò»Ë®Îï	0.83	C4H8N2O3.H2O	150.13	Amino Acid And Its Derivatives	°±»ùËá¼°ÆäÑÜÉúÎï	"5794-13-8"	5781000	4950000	5634000	7892000	8492000	6989000	0.700166859196509	-0.514229318189	0.00938993489891665	1	1.62250202459408
Com_192_neg	Cytidine-5'-monophosphate	°ûÜÕ-5-µ¥Á×Ëá	0.97	C9H14N3O8P	323.197	Nucleotide And Its Derivates	ºËÜÕËá¼°ÆäÑÜÉúÎï	"63-37-6"	18490	6732	12930	12560	28430	19160	0.634280964256027	-0.656806049556	0.274463510849302	0.777777777777778	0.947069095727765
Com_193_neg	L-Pyroglutamic acid	½¹¹È°±Ëá	1.689	C5H7NO3	129.11	Organic Acid And Its Derivatives	ÓÐ»úËá¼°ÆäÑÜÉúÎï	"98-79-3"	141300	162200	172800	152500	214300	130200	0.958350100603622	-0.0613753030856	0.890875506463362	0.555555555555556	0.145296139776692
Com_194_neg	Citric acid	ÄûÃÊËá	1.516	C6H8O7	192.12	Tca Cycle	ÈýôÈËáÑ­»·	"77-92-9"	13050000	6599000	9756000	12730000	15200000	7328000	0.833995121674514	-0.261889150014	0.586945329219503	0.666666666666667	0.500351395395819
Com_195_neg	DL-Norepinephrine	DL-È¥¼×ÉöÉÏÏÙËØ	0.917	C8H12ClNO3	205.639	Hormones	¼¤ËØ	"55-27-6"	22060	21690	21320	18630	4921	6633	2.15577789557381	1.10820854847	0.144998280519053	1	1.33492771076756
Com_196_neg	Hippuric acid	ÂíÄòËá	5.87	C9H9NO3	179.17	Organic Acid And Its Derivatives	ÓÐ»úËá¼°ÆäÑÜÉúÎï	"495-69-2"	22590	17440	19900	59960	23410	14170	0.614414599138815	-0.702715598465	0.541036073335818	0.666666666666667	0.60121778617285
Com_197_neg	Lactobionic acid	ÈéÌÇËá	0.91	C12H22O12	358.3	Carbohydrates And Its Derivatives	ÌÇÀà¼°ÆäÑÜÉúÎï	"96-82-2"	7755	2819	6313	11120	4609	4273	0.844265573442656	-0.244231208252	0.741567727600615	0.444444444444444	0.309072697550618
Com_198_neg	Fumaric acid	ÑÓºúË÷Ëá	1.82	C4H4O4	116.07	Tca Cycle	ÈýôÈËáÑ­»·	"110-17-8"	2570000	1415000	2808000	2229000	2392000	1566000	1.09794730887344	0.134808820235	0.805770165482878	0.666666666666667	0.24014447957955
Com_199_neg	L-Arabinitol	L-(-)-°¢À­²®´¼	0.925	C5H12O5	152.15	Sugar Alcohols	ÌÇ´¼	"7643-75-6"	14750	14950	20140	17010	20590	35340	0.683301343570058	-0.549406131312	0.257254691732735	0.888888888888889	1.03070722052039
Com_19_neg	Biopterin	ÉúÎïµûßÊ	2.097	C9H11N5O3	237.215	Organoheterocyclic compounds	ÓÐ»úÔÓ»·»¯ºÏÎï	"22150-76-1"	173600	139300	168500	250700	208400	110100	0.84574841883345	-0.241699520052	0.695073252535489	0.666666666666667	0.38993194777395
Com_1_neg	Isoursodeoxycholic acid	3¦Â-ÐÜÈ¥Ñõµ¨Ëá	11.93	C24H40O4	392.57	Bile Acids	µ¨Ö­Ëá	"78919-26-3"	49290	44440	48210	535000	59290	96920	0.205350038338566	-2.28384287822	0.233708084836698	1	1.13272302698217
Com_200_neg	alpha-D-Glucose	ÆÏÌÑÌÇ	0.912	C6H12O6	180.16	Carbohydrates And Its Derivatives	ÌÇÀà¼°ÆäÑÜÉúÎï	"492-62-6"	307200	441300	242500	401600	385400	359800	0.864143704220439	-0.210656847167	0.419848706152847	0.666666666666667	0.801110411144068
Com_201_neg	L-(-)-Glyceric acid	L-¸ÊÓÍËá	1.0	C3H6O4	106.077	Sugar Acids And Its Derivatives	ÌÇËá¼°ÆäÑÜÉúÎï	"28305-26-2"	700600	743100	909700	628800	366800	374500	1.71768484052259	0.780465356194	0.0668768872513635	1	1.45346276125826
Com_202_neg	Lactic acid	ÈéËá	1.44	C3H6O3	90.078	Organic Acid And Its Derivatives	ÓÐ»úËá¼°ÆäÑÜÉúÎï	"50-21-5"	6532000	5922000	6170000	9061000	5192000	6169000	0.91195769268436	-0.132961198096	0.732106348400605	0.555555555555556	0.3368509231142
Com_203_neg	L-Cysteinesulfinic acid	L-°ëë×ÑÇ»ÇËá	0.88	C3H7NO4S	153.16	Organic Acid And Its Derivatives	ÓÐ»úËá¼°ÆäÑÜÉúÎï	"1115-65-7"	379500	301000	342300	406800	305300	197200	1.12482129110305	0.169695807736	0.542541078097877	0.555555555555556	0.592606830078833
Com_204_neg	L-Homocystine	L-¸ßë×°±Ëá	0.83	C8H16N2O4S2	268.354	Amino Acid And Its Derivatives	°±»ùËá¼°ÆäÑÜÉúÎï	"626-72-2"	40330	38360	64760	52080	75560	58030	0.772607314051812	-0.372192759673	0.25194092554659	0.777777777777778	1.00352874101808
Com_205_neg	Linolelaidic Acid (C18:2N6T)	·´ÑÇÓÍËá	15.16	C18H32O2	280.445	Fatty Acyls	Ö¬·¾õ£Àà	"506-21-8"	1658000	3692000	1755000	4867000	5667000	2970000	0.526140402843602	-0.926480254577	0.109465643832476	0.888888888888889	1.27679418836962
Com_206_neg	Lysopa 16:0	ÈÜÑªÂÑÁ×Ö¬Ëá16:0	12.54	C19H39O7P	410.48	Phospholipid	Á×Ö¬		11970	7547	9908	13580	11430	5367	0.968660499720183	-0.0459369825936	0.944469217197693	0.555555555555556	0.109740387924317
Com_207_neg	Lysopa 18:0	ÈÜÑªÂÑÁ×Ö¬Ëá18:0	13.78	C21H43O7P	438.53	Phospholipid	Á×Ö¬		4926	3603	2882	7462	10070	3251	0.549054515709955	-0.864978693126	0.261672719682011	0.777777777777778	1.0175020387486
Com_208_neg	Lysope 14:0	ÈÜÑªÂÑÁ×Ö¬õ£ÒÒ´¼°·14:0	11.27	C19H40NO7P	425.5	Phospholipid	Á×Ö¬		8514	3702	5998	18250	15830	6671	0.446958356850139	-1.16178767324	0.127362180457064	0.888888888888889	1.22882082120834
Com_209_neg	Lysope 16:0	ÈÜÑªÂÑÁ×Ö¬õ£ÒÒ´¼°·16:0	12.48	C21H44NO7P	453.55	Phospholipid	Á×Ö¬		3254000	4060000	2790000	5187000	5007000	1863000	0.838019407812889	-0.254944438992	0.817418038430565	0.666666666666667	0.287754468527247
Com_20_neg	15-Hete	15-ôÇ¶þÊ®ÍéËÄÏ©Ëá	13.08	C20H32O3	320.5	Eicosanoid	Ñõ»¯Ö¬ÖÊ	"54845-95-3"	9375	20140	9507	16680	44270	23350	0.462894424673784	-1.11124490868	0.120543964260893	0.888888888888889	1.23803954701177
Com_210_neg	LysoPE 18:0	ÈÜÑªÁ×Ö¬õ£ÒÒ´¼°· 18:0	13.73	C23H48NO7P	481.6	Phospholipid	Á×Ö¬	"69747-55-3"	7047000	12320000	6222000	12380000	23450000	8151000	0.581819422023146	-0.781356638276	0.264954571390347	0.888888888888889	0.981439330631098
Com_211_neg	PE(18:1(9Z)/0:0)	PE(18:1(9Z)/0:0)	12.85	C23H46NO7P	479.6	Glycerolipids	¸ÊÓÍÖ¬Àà	"89576-29-4"	15260000	10210000	7167000	23610000	13470000	5792000	0.761266094420601	-0.393527270594	0.742085381562248	0.555555555555556	0.351164259003719
Com_212_neg	4-Hydroxyphenyllactate	¶ÔôÇ»ù±½ÈéËá	5.02	C9H10O4	182.173	Organic Acid And Its Derivatives	ÓÐ»úËá¼°ÆäÑÜÉúÎï	"6482-98-0"	96470	116500	81470	162800	217100	151800	0.553770923453075	-0.852638789993	0.0174262987482473	1	1.56801265955196
Com_213_neg	D-Glucosamine 6-phosphate	D-°±»ùÆÏÌÑÌÇ-6-Á×Ëá	0.86	C6H14NO8P	259.151	Sugar Acids And Its Derivatives	ÌÇËá¼°ÆäÑÜÉúÎï	"3616-42-0"	1073000	1367000	1163000	1736000	2279000	1460000	0.658082191780822	-0.603660312949	0.0680759986821359	1	1.42380451217719
Com_214_neg	2-Hydroxy-2-methylbutanedioic acid	2-ôÇ»ù-2-¼×»ù¶¡¶þËá	1.5	C5H8O5	148.114	Fatty Acyls	Ö¬·¾õ£Àà	"597-44-4"	1045000	360700	1209000	662200	598600	428200	1.54807578448786	0.630476098891	0.485589023720095	0.666666666666667	0.670754774361865
Com_215_neg	3-(2-Naphthyl)-D-Alanine	3-(2-ÝÁ»ù)-D-±û°±Ëá	6.22	C13H13NO2	215.248	Amino Acid And Its Derivatives	°±»ùËá¼°ÆäÑÜÉúÎï	"76985-09-6"	16630	22650	53840	27150	21500	18950	1.37751479289941	0.462067811739	0.62977640415315	0.555555555555556	0.486893774196907
Com_216_neg	21-Deoxycortisol	ÍÑÑõÆ¤ÖÊ´¼	13.21	C21H30O4	346.461	Hormones	¼¤ËØ	"641-77-0"	14640	48490	17670	41800	83840	39490	0.489311451583601	-1.03117504766	0.157230480492005	0.777777777777778	1.18175651097374
Com_217_neg	dADP	2'-ÍÑÑõÏÙÜÕ-5'-¶þÁ×Ëá	0.75	C10H15N5O9P2	411.202	Nucleotide And Its Derivates	ºËÜÕËá¼°ÆäÑÜÉúÎï	"2793-06-8"	26410	27240	25620	28400	26820	22360	1.02178396493942	0.0310902005254	0.753438734166354	0.555555555555556	0.350897116319028
Com_218_neg	2-deoxyglucose-6-phosphate	6-Á×Ëá-2-ÍÑÑõÆÏÌÑÌÇ	0.98	C6H13O8P	244.136	Nucleotide And Its Derivates	ºËÜÕËá¼°ÆäÑÜÉúÎï	"3573-50-0"	124400	89810	106900	145200	96990	100000	0.938396797101026	-0.0917300056624	0.750596742980273	0.444444444444444	0.297152085642777
Com_219_neg	Traumatic acid	·´Ê½-2-Ê®¶þÌ¼Ï©¶þËá	9.19	C12H20O4	228.28	Fatty Acyls	Ö¬·¾õ£Àà	"6402-36-4"	153700	153600	164900	247000	165500	154000	0.833539276257723	-0.262677914479	0.389610148407627	0.888888888888889	0.83368765498435
Com_21_neg	4-Hydroxyphenylacetate	¶Ô-ôÇ»ù±½ÒÒËá	0.7	C8H8O3	152.15	Phenols And Its Derivatives	·ÓÀà¼°ÆäÑÜÉúÎï	"156-38-7"	223100	309600	226600	226900	215400	322900	0.992289597490852	-0.0111668655143	0.987583007864681	0.555555555555556	0.0221578084402676
Com_220_neg	Guanosine	ÄñÜÕ	2.772	C10H13N5O5	283.24	Nucleotide And Its Derivates	ºËÜÕËá¼°ÆäÑÜÉúÎï	"118-00-3"	37790	40800	78800	38920	59960	13210	1.40413953073423	0.489686304799	0.433395815411544	0.666666666666667	0.724110845861451
Com_221_neg	Inositol	¼¡´¼	0.85	C6H12O6	180.16	Phenols And Its Derivatives	·ÓÀà¼°ÆäÑÜÉúÎï	"87-89-8"	236400	178400	311300	317800	473500	333400	0.645594380723749	-0.631300073486	0.0976151675408249	1	1.30201508295686
Com_222_neg	2,4-Dihydroxybenzoic Acid	2,4-¶þôÇ»ù±½¼×Ëá	1.7	C7H6O4	154.12	Benzoic Acid And Its Derivatives	±½¼×Ëá¼°ÆäÑÜÉúÎï	"89-86-1"	6031	7104	7956	18410	23260	12220	0.391371311931713	-1.35339008663	0.0261190004911754	1	1.60421150886035
Com_223_neg	Hexadecanoic acid	Ê®ÁùÍéËá	15.7	C16H32O2	256.41	Fatty Acyls	Ö¬·¾õ£Àà	"57-10-3"	777900	981500	754900	1186000	927300	636000	0.91452369694104	-0.128907541626	0.768773736938798	0.555555555555556	0.324540406333514
Com_224_neg	Linoleic acid	ÑÇÓÍËá(C18:2)	15.19	C18H32O2	280.4	Fatty Acyls	Ö¬·¾õ£Àà	"60-33-3"	1649000	3659000	1813000	4894000	5871000	3125000	0.512670986321094	-0.963894841535	0.0942854168590615	0.888888888888889	1.31539425529073
Com_225_neg	Palmitoleic acid	×ØéµÓÍËá	14.94	C16H30O2	254.41	Fatty Acyls	Ö¬·¾õ£Àà	"373-49-9"	25310	32290	27820	47620	41070	25380	0.748838432541422	-0.417273614808	0.303640602344261	0.777777777777778	0.955877309121985
Com_226_neg	5-Hydroxyhexanoic Acid	5-ôÇ»ù¼ºËá	6.36	C6H12O3	132.16	Fatty Acyls	Ö¬·¾õ£Àà	"185956-02-9"	93550	69230	69100	163600	145800	112000	0.550261034646417	-0.86181192343	0.0171715283822946	1	1.56967147401607
Com_227_neg	trans-Elaidic acid	Ê®°ËÌ¼Ï©Ëá(·´-9)	5.21	C18H34O2	282.5	Fatty Acyls	Ö¬·¾õ£Àà	"112-79-8"	3049	1427	1942	2469	3092	2157	0.831562580979529	-0.266103254259	0.432461617755014	0.777777777777778	0.729067314480019
Com_228_neg	Cis-4,7,10,13,16,19-Docosahexaenoic Acid(C22:6N3)	Ë³Ê½-4,7,10,13,16,19-¶þÊ®¶þÌ¼ÁùÏ©Ëá	14.89	C22H32O2	328.5	Fatty Acyls	Ö¬·¾õ£Àà	"6217-54-5"	8024	23580	7702	45150	45560	24840	0.340164430982259	-1.55569580024	0.0632121089727525	1	1.44061685814181
Com_229_neg	alpha-Ketoglutaric acid	¦Á-ÍªÎì¶þËá	1.18	C5H6O5	146.098	Tca Cycle	ÈýôÈËáÑ­»·	"328-50-7"	25260	28430	31640	24300	81090	30626	0.627352664392424	-0.672651417192	0.472049096133106	0.555555555555556	0.701049153769895
Com_22_neg	Pyrroloquinoline Quinone	ßÁ¿©à­ßøõ«	6.3	C14H6N2O8	330.21	Organoheterocyclic compounds	ÓÐ»úÔÓ»·»¯ºÏÎï	"72909-34-3"	64060	60710	64770	57020	69610	68740	0.970159185135896	-0.0437066086556	0.725994828436417	0.666666666666667	0.35157968955933
Com_230_neg	Adenosine5'-diphosphoglucose	5'-¶þÁ×ËáÆÏÌÑÌÇÏÙÜÕ¶þÄÆÑÎ	1.02	C16H23N5Na2O15P2	633.305	Nucleotide And Its Derivates	ºËÜÕËá¼°ÆäÑÜÉúÎï	"102129-65-7"	3707	4761	7079	10250	15510	9988	0.434905449255902	-1.20122630937	0.0259324452529329	1	1.53732759357026
Com_231_neg	Adenosine 5'-Diphosphate	¶þÁ×ËáÏÙÜÕ	1.04	C10H15N5O10P2	427.201	Nucleotide And Its Derivates	ºËÜÕËá¼°ÆäÑÜÉúÎï	"58-64-0"	194800	102700	192100	227000	85960	118300	1.13527802253861	0.183045647842	0.659450534280156	0.555555555555556	0.415403179409279
Com_232_neg	8-Hydroxy-2-Deoxyguanosine	8-ôÇ»ù-2-ÍÑÑõÄñÜÕ	1.53	C10H13N5O5	283.241	Nucleotide And Its Derivates	ºËÜÕËá¼°ÆäÑÜÉúÎï	"88847-89-6"	4386	5343	7438	5343	8290	15500	0.589263035046168	-0.763016327303	0.279321186436497	0.833333333333333	0.983651056975156
Com_233_neg	5-Methyl-dl-tryptophan	5-¼×»ù-DL-É«°±Ëá	4.26	C12H14N2O2	218.252	Amino Acid And Its Derivatives	°±»ùËá¼°ÆäÑÜÉúÎï	"951-55-3"	222400	279300	170700	589700	289400	202600	0.621614125912915	-0.685908806147	0.34171091476893	0.777777777777778	0.881802492396417
Com_234_neg	5-Hydroxyindole-2-carboxylic acid	5-ôÇ»ùßÅßá-2-¼×Ëá	0.71	C9H7NO3	177.157	Indole And Its Derivatives	ßÅßá¼°ÆäÑÜÉúÎï	"21598-06-1"	614700	520500	553200	684400	594700	500800	0.948592617562784	-0.0761394542235	0.676921491259737	0.555555555555556	0.401396135782501
Com_235_neg	Guanidinoacetic acid	ëÒ»ùÒÒËá	1.13	C3H7N3O2	117.107	Organic Acid And Its Derivatives	ÓÐ»úËá¼°ÆäÑÜÉúÎï	"352-97-6"	99510	72530	111900	35180	28600	20490	3.36940785570191	1.7524950725	0.00436781338716612	1	1.66851214490755
Com_236_neg	D-Fructose 6-phosphate	D-¹ûÌÇ-6-Á×Ëá	0.87	C6H13O9P	260.03	Carbohydrates And Its Derivatives	ÌÇÀà¼°ÆäÑÜÉúÎï	"643-13-0"	6687000	4559000	5743000	9166000	5934000	4799000	0.85376149555254	-0.22809499605	0.586059375479192	0.666666666666667	0.508828426539426
Com_237_neg	5-oxoproline	5-Ñõ»¯¸¬°±Ëá	1.63	C5H7NO3	129.043	Amino Acid And Its Derivatives	°±»ùËá¼°ÆäÑÜÉúÎï	"149-87-1"	74030	67640	84390	70980	96720	62000	0.984153243360905	-0.0230451185267	0.987929514474442	0.555555555555556	0.0192406643001759
Com_238_neg	Deoxycytidine	ÍÑÑõ°ûÜÕ	1.81	C9H13N3O4	227.091	Nucleotide And Its Derivates	ºËÜÕËá¼°ÆäÑÜÉúÎï	"951-77-9"	43960	39990	48490	37460	37580	33580	1.2192966304548	0.286049147473	0.0503093830719216	1	1.45474687960579
Com_239_neg	UDP-D-glucose	ÄòÜÕ 5'-¶þÁ×ËáÆÏÌÑÌÇ	0.95	C15H24N2O17P2	566.1	Carbohydrates And Its Derivatives	ÌÇÀà¼°ÆäÑÜÉúÎï	"133-89-1"	11140000	6875000	8868000	8739000	11240000	9099000	0.924513377811404	-0.113233899149	0.605185304724275	0.666666666666667	0.484640976720472
Com_23_neg	3-Hydroxypropanoic acid	3-ôÇ»ù±ûËá	1.15	C3H6O3	90.08	Organic Acid And Its Derivatives	ÓÐ»úËá¼°ÆäÑÜÉúÎï	"503-66-2"	12180	12560	16360	15120	18409	5517	1.05260462019157	0.0739636323705	0.709239175504394	0.555555555555556	0.374200229759643
Com_240_neg	13-HPODE	13-¹ýÑõÊ®°ËÌ¼¶þÏ©Ëá	11.45	C18H32O4	312.1	Eicosanoid	Ñõ»¯Ö¬ÖÊ	"33964-75-9"	189800	238500	291900	142100	211100	79210	1.66554890034921	0.735997712016	0.171692262435464	0.888888888888889	1.19272164054829
Com_241_neg	12,13-EODE	12,13-»·ÑõÊ®°ËÌ¼¶þÏ©Ëá	12.67	C18H32O3	296.0	Eicosanoid	Ñõ»¯Ö¬ÖÊ		220300	410000	293700	289900	579800	236100	0.835594139989148	-0.259125720048	0.704395727158341	0.444444444444444	0.372543998100728
Com_242_neg	Sodium cholate	µ¨ËáÄÆ	10.34	C24H39NaO5	430.55	Bile Acids	µ¨Ö­Ëá	"361-09-1"	20060	21780	23680	67150	10770	10680	0.739503386004515	-0.435371341801	0.888220551410336	0.666666666666667	0.14399674143036
Com_243_neg	Cyclohexaneacetic acid	»·¼º»ùÒÒËá	1.03	C8H14O2	142.2	Fatty Acyls	Ö¬·¾õ£Àà	"5292-21-7"	895900	792100	886200	1315000	942200	776100	0.848646688425147	-0.236764043991	0.457655107217297	0.666666666666667	0.716543779025786
Com_244_neg	3,3-Dimethylglutaric acid	3,3-¶þ¼×»ùÎì¶þËá	5.85	C7H12O4	160.17	Fatty Acyls	Ö¬·¾õ£Àà	"4839-46-7"	148400	91670	211200	166600	160400	106000	1.04219399538106	0.0596238477933	0.987571315357831	0.555555555555556	0.0985995560525484
Com_245_neg	Tricarballylic acid	±ûÈýËá	1.9	C6H8O6	176.12	Organic Acid And Its Derivatives	ÓÐ»úËá¼°ÆäÑÜÉúÎï	"99-14-9"	17040	10670	10670	51210	22510	16940	0.42333995146702	-1.24011144969	0.131545018367926	0.888888888888889	1.27442941429012
Com_246_neg	GDP	ÄñÜÕ-5'-¶þÁ×Ëá	1.07	C10H15N5O11P2	443.201	Nucleotide And Its Derivates	ºËÜÕËá¼°ÆäÑÜÉúÎï	"146-91-8"	3042	8049	8254	15110	4489	8152	0.697091996684804	-0.520579030755	0.523546200538943	0.666666666666667	0.583449010179942
Com_247_neg	CDP	5-°ûÜÕ¶þÁ×Ëá	0.99	C9H15N3O11P2	403.176	Nucleotide And Its Derivates	ºËÜÕËá¼°ÆäÑÜÉúÎï	"63-38-7"	18890	16090	13750	11460	18240	19830	0.983848172824551	-0.0234923984421	0.989614059361109	0.555555555555556	0.019587922125405
Com_248_neg	N-Methylhydantoin	¼×õ£ÒÒÄÚëå	1.39	C4H6N2O2	114.1	Organoheterocyclic compounds	ÓÐ»úÔÓ»·»¯ºÏÎï	"616-04-6"	46120000	60440000	40450000	68750000	73540000	54650000	0.746471006397888	-0.421841869006	0.119587698135388	0.888888888888889	1.25546139526034
Com_249_neg	Pentadecanoic acid	Ê®ÎåÍéËá	9.84	C15H30O2	242.4	Fatty Acyls	Ö¬·¾õ£Àà	"1002-84-2"	276000	247100	263900	262900	249800	274700	0.999491998983998	-0.000733076764192	0.986119654522997	0.555555555555556	0.134707025152157
Com_24_neg	Tartaric Acid	L-¾ÆÊ¯Ëá	0.96	C4H6O6	150.09	Sugar Acids And Its Derivatives	ÌÇËá¼°ÆäÑÜÉúÎï	"87-69-4"	38790	39240	41950	55880	21520	33420	1.08265656018769	0.114575664467	0.632479716615691	0.666666666666667	0.473020494160794
Com_250_neg	O-Phospho-L-serine	L-O-Á×ËáË¿°±Ëá	0.83	C3H8NO6P	185.072	Amino Acid And Its Derivatives	°±»ùËá¼°ÆäÑÜÉúÎï	"407-41-0"	63960	68710	64660	98920	114600	71340	0.692726251491961	-0.529642747776	0.127200999489182	1	1.36638476158373
Com_251_neg	hydroxyphenylpyruvate	ôÇ»ù±½±ûÍªËá	4.43	C9H7O4-	179.149	Organic Acid And Its Derivatives	ÓÐ»úËá¼°ÆäÑÜÉúÎï	"622-54-8"	18900	15350	22820	18590	15850	20200	1.0444729136164	0.0627750793864	0.807820389992678	0.555555555555556	0.320323957845883
Com_252_neg	UDP-galactose	ÄòÜÕ-5'-¶þÁ×Ëá°ëÈéÌÇ	0.92	C15H22N2Na2O17P2	610.265	Nucleotide And Its Derivates	ºËÜÕËá¼°ÆäÑÜÉúÎï	"2956-16-3"	21870000	12970000	19290000	18830000	23050000	19380000	0.883610839046686	-0.178516978884	0.46814161649977	0.666666666666667	0.688271285626758
Com_253_neg	geranyl pp	½¹Á×ËáÏãÒ¶õ¥	0.83	C10H20O7P2	314.209	Prenol lipids	Ï©´¼õ¥		28610	17240	30690	39190	34050	31260	0.73244019138756	-0.449217136187	0.195986075254297	1	1.16225321864351
Com_254_neg	Glyceraldehyde 3-phosphate diethyl acetal	DL-¸ÊÓÍÈ©Ëõ¶þÒÒ´¼-3-Á×ËáÒ»±µÑÎ	0.96	C7H15BaO7P	379.491	Organic Acid And Its Derivatives	ÓÐ»úËá¼°ÆäÑÜÉúÎï	"93965-35-6"	2993000	2594000	2988000	2655000	2723000	2786000	1.05034296913278	0.0708604889148	0.428239940044708	0.666666666666667	0.768897770325155
Com_255_neg	2-Phosphoglyceric acid	2-Á×Ëá¸ÊÓÍËá	0.92	C3H7O7P	186.057	Carbohydrates And Its Derivatives	ÌÇÀà¼°ÆäÑÜÉúÎï	"2553-59-5"	42810000	18650000	51310000	24530000	4098000	4334000	3.42121230507857	1.77450763406	0.105892598333198	0.888888888888889	1.32165696800129
Com_256_neg	Citraconic acid	Äû¿µËá	1.56	C5H6O4	130.099	Fatty Acyls	Ö¬·¾õ£Àà	"498-23-7"	516300	202000	722700	325000	382200	184400	1.6161956034096	0.692601813802	0.430220489614117	0.777777777777778	0.725289364377478
Com_257_neg	Citramalate	¼×»ùÆ»¹ûËá	1.44	C5H8O5	148.114	Organic Acid And Its Derivatives	ÓÐ»úËá¼°ÆäÑÜÉúÎï	"2306-22-1"	12170	10170	14290	13530	17080	11160	0.87694517596361	-0.189441442454	0.471323608536184	0.666666666666667	0.652982562238375
Com_258_neg	Cyclohexylsulfamate	»·À­Ëá	1.2	C6H13NO3S	179.237	Organic Acid And Its Derivatives	ÓÐ»úËá¼°ÆäÑÜÉúÎï	"100-88-9"	15010	13770	17290	6048	11970	11080	1.58327032785758	0.662907602514	0.137849823300454	1	1.30357980282946
Com_259_neg	Cytidine 3'-phosphate	°ûà¤-3'-µ¥Á×Ëá	1.22	C9H14N3O8P	323.197	Nucleotide And Its Derivates	ºËÜÕËá¼°ÆäÑÜÉúÎï	"84-52-6"	31550	18250	27540	54250	63410	43750	0.4791524688681	-1.06144329262	0.0247543625105809	1	1.55795434855577
Com_25_neg	Hydroxyphenyllactic acid	ôÇ±½»ùÈéËá	5.07	C9H10O4	182.17	Organic Acid And Its Derivatives	ÓÐ»úËá¼°ÆäÑÜÉúÎï	"306-23-0"	69490	87920	66540	135800	166400	105300	0.549570552147239	-0.86362339315	0.0265403392066617	1	1.55112600078425
Com_260_neg	D-Arabinose 5-phosphate	D-°¢À­²®ÌÇ5-Á×Ëáõ¥	0.9	C5H11O8P	230.11	Carbohydrates And Its Derivatives	ÌÇÀà¼°ÆäÑÜÉúÎï	"13137-52-5"	26700000	21990000	19550000	38420000	28140000	18100000	0.806047720292936	-0.311062842	0.512800547149863	0.666666666666667	0.633376856950678
Com_261_neg	Deoxyribose 5-Phosphate	2-ÍÑÑõºËÌÇ-5-Á×Ëá	0.82	C5H11O7P	214.11	Nucleotide And Its Derivates	ºËÜÕËá¼°ÆäÑÜÉúÎï	"7685-50-9"	140100	97430	162300	148800	112800	86530	1.14850774136099	0.199760581039	0.553614478928821	0.666666666666667	0.541961702510811
Com_262_neg	Ribitol	ºËÌÇ´¼	0.927	C5H12O5	152.15	Sugar Alcohols	ÌÇ´¼	"488-81-3"	16390	17660	11500	33110	31650	28870	0.486489373064189	-1.03951980395	0.0230422750721397	1	1.64727620389897
Com_263_neg	L-Ascorbate	¿¹»µÑªËá	1.03	C6H8O6	176.12	Vitamins	Î¬ÉúËØ	"50-81-7"	48710	45920	50440	58730	53760	50470	0.890218458517428	-0.167768679768	0.103474931953608	1	1.30760163225314
Com_264_neg	4-Amino-5-imidazolecarboxamide	5-°±»ùßäßò-4-ôÈËá°·	0.915	C4H6N4O	126.12	Organoheterocyclic compounds	ÓÐ»úÔÓ»·»¯ºÏÎï	"360-97-4"	6280	4534	5604	3137	13160	7724	0.683485283710087	-0.549017819744	0.640119107424912	0.666666666666667	0.457064903897854
Com_265_neg	Xanthine	»ÆàÑßÊ	1.714	C5H4N4O2	152.11	Nucleotide And Its Derivates	ºËÜÕËá¼°ÆäÑÜÉúÎï	"69-89-6"	4875000	3212000	3696000	10500000	10850000	7621000	0.406717061889476	-1.29790258138	0.00572431637642972	1	1.65008493749766
Com_266_neg	4-Hydroxybenzoic acid	4-ôÇ»ù±½¼×Ëá	5.379	C7H6O3	138.12	Benzoic Acid And Its Derivatives	±½¼×Ëá¼°ÆäÑÜÉúÎï	"99-96-7"	198100	311000	236000	243600	309300	242200	0.937114828323481	-0.0937022571386	0.653643782401083	0.666666666666667	0.431502076051495
Com_267_neg	Deoxyinosine	2-ÍÑÑõ¼¡ÜÕ	3.33	C10H12N4O4	252.23	Nucleotide And Its Derivates	ºËÜÕËá¼°ÆäÑÜÉúÎï	"890-38-0"	119200	121700	111700	148900	131800	91230	0.948027854703842	-0.0769986462567	0.843538330639002	0.666666666666667	0.248074753574483
Com_268_neg	Glutaric Acid	Îì¶þËá	0.7	C5H8O4	132.115	Organic Acid And Its Derivatives	ÓÐ»úËá¼°ÆäÑÜÉúÎï	"110-94-1"	2068000	1861000	1931000	2204000	2064000	1706000	0.980917308336123	-0.0277965730012	0.874029136370549	0.555555555555556	0.186820523256978
Com_269_neg	N-Acetyl-Asp-Glu	N-ÒÒõ£-Ìì¶¬°±Ëá-¹È°±Ëá	2.02	C11H16N2O8	304.253	Amino Acid And Its Derivatives	°±»ùËá¼°ÆäÑÜÉúÎï	"3106-85-2"	26220	42280	23300	45970	43200	24130	0.810238305383936	-0.303581802407	0.495184621409144	0.777777777777778	0.645681756070256
Com_26_neg	4-Hydroxyphenylethanol	¶ÔôÇ»ù±½ÒÒ´¼	7.61	C8H10O2	138.16	Phenols And Its Derivatives	·ÓÀà¼°ÆäÑÜÉúÎï	"501-94-0"	781100	556800	672100	1062000	709200	636100	0.834960328999294	-0.260220441631	0.43037889382303	0.666666666666667	0.718250593285569
Com_270_neg	N-lactoyl-phenylalanine	N-Èéõ£»ù±½±û°±Ëá	6.97	C12H15NO4	237.25	Amino Acid And Its Derivatives	°±»ùËá¼°ÆäÑÜÉúÎï		31750	25660	30540	40490	11640	8372	1.45367095302635	0.5397007437	0.328783367713895	0.666666666666667	0.943117177085185
Com_271_neg	Orotidine	ÈéÇåÜÕ	1.0	C10H12N2O8	288.211	Nucleotide And Its Derivates	ºËÜÕËá¼°ÆäÑÜÉúÎï	"314-50-1"	64790	48890	77670	22540	36870	13010	2.64222590444629	1.40175381908	0.0567012695923734	1	1.48670170149236
Com_272_neg	Glycocholic acid hydrate	¸Ê°±µ¨ËáË®ºÏÎï	9.373	C26H43NO6.H2O	483.62	Bile Acids	µ¨Ö­Ëá	"475-31-0"	68240	68470	70280	31060	5999	6097	4.79632032625823	2.26192801356	0.0741764583704991	1	1.52354448232551
Com_273_neg	Taurolithocholic acid sodium salt	Å£»ÇÊ¯µ¨ËáÄÆÑÎ	12.297	C26H44NNaO5S	505.69	Bile Acids	µ¨Ö­Ëá	"6042-32-6"	34180	14250	31000	37580	25890	23834	0.909809401631082	-0.136363751908	0.676516507914316	0.444444444444444	0.404138472034195
Com_274_neg	Deoxycholic acid	ÍÑÑõµ¨Ëá	11.976	C24H40O4	392.57	Bile Acids	µ¨Ö­Ëá	"83-44-3"	38940	47480	57890	474900	47220	72160	0.242831661842902	-2.04197155383	0.329429093125906	0.777777777777778	0.937519200058045
Com_275_neg	lithocholic acid	Ê¯µ¨Ëá	11.159	C24H40O3	376.57	Bile Acids	µ¨Ö­Ëá	"434-13-9"	1129000	1744000	1175000	1709000	1497000	1631000	0.836882365102336	-0.256903247752	0.290115789052552	0.666666666666667	0.994252285809725
Com_276_neg	Cholic acid	µ¨Ëá	10.361	C24H40O5	408.57	Bile Acids	µ¨Ö­Ëá	"81-25-4"	409000	478500	487600	1418000	219400	205200	0.746282427005319	-0.42220638005	0.85237076521519	0.666666666666667	0.189778329807016
Com_277_neg	Myristic acid	Èâ¶¹Þ¢Ëá	1.03	C14H28O2	228.371	Fatty Acyls	Ö¬·¾õ£Àà	"544-63-8"	544400	333500	500700	586300	740000	494400	0.757181303894107	-0.401289306023	0.213277404055173	0.777777777777778	1.05404536646551
Com_278_neg	Sorbitol	É½Àæ´¼	0.91	C6H14O6	182.172	Sugar Alcohols	ÌÇ´¼	"50-70-4"	15700	5688	11050	14690	14930	21070	0.639928980074965	-0.644016292554	0.219527521710725	0.777777777777778	1.10767836426399
Com_279_neg	3-Ureidoisobutyrate	B-ëå»ùÒì¶¡Ëá	1.71	C5H10N2O3	146.145	Organic Acid And Its Derivatives	ÓÐ»úËá¼°ÆäÑÜÉúÎï	"2905-86-4"	4097	2354	3995	3689	5034	3083	0.884804336777909	-0.176569638075	0.599038673430227	0.444444444444444	0.485612803842408
Com_27_neg	3b,7b-Dihydroxy-5-androsten-17-one	ÐÛçÞ-5-Ï©-3¦Â,7¦Â-¶þ´¼-17-Íª	0.96	C19H28O3	304.424	Hormones	¼¤ËØ	"2487-48-1"	8609	18720	14560	11370	17550	13510	0.987249587555974	-0.0185132349174	0.870385090580673	0.555555555555556	0.156576014065754
Com_280_neg	L-SelenoMethionine	L-Îø´úµ°°±Ëá	18.27	C5H11NO2Se	196.11	Amino Acid And Its Derivatives	°±»ùËá¼°ÆäÑÜÉúÎï	"3211-76-5"	101200	97090	96850	90550	99500	94550	1.03703443429375	0.0524637990306	0.315648511203501	0.777777777777778	0.907292748146433
Com_281_neg	L-Rhamnose monohydrate	ÊóÀîÌÇ	0.98	C6H14O6	182.17	Carbohydrates And Its Derivatives	ÌÇÀà¼°ÆäÑÜÉúÎï	"6155-35-7"	28500	9036	11560	31330	29860	24820	0.570817346820137	-0.808898916712	0.184803874923555	0.888888888888889	1.21862400258488
Com_282_neg	4-Hydroxyisoleucine	4-ôÇ»ù-L-ÒìÁÁ°±Ëá	1.038	C6H13NO3	147.172	Amino Acid And Its Derivatives	°±»ùËá¼°ÆäÑÜÉúÎï	"781658-23-9"	6717000	7027000	6070000	11110000	9031000	7530000	0.716056521267753	-0.481854625087	0.0879068071069522	1	1.41264425419656
Com_283_neg	Ala-Gln	L-±û°±õ£-L-¹È°±õ£°·	0.85	C8H15N3O4	217.22	Amino Acid And Its Derivatives	°±»ùËá¼°ÆäÑÜÉúÎï	"39537-23-0"	416500	421200	333800	988900	809900	638300	0.480694267777276	-1.05680849528	0.0132827755150344	1	1.62906920757648
Com_284_neg	O-Aceyl-L-Serine	O-ÒÒõ£»ù-l-Ë¿°±Ëá	1.056	C5H9NO4	147.129	Amino Acid And Its Derivatives	°±»ùËá¼°ÆäÑÜÉúÎï	"5147-00-2"	72130	65560	94860	116200	151000	122600	0.596587993842996	-0.745193150733	0.0222124262163616	1	1.56090775799278
Com_285_neg	3-Methyl-2-oxobutanoic acid	¦Á-ÍªÒìÎìËá	3.829	C5H8O3	116.12	Organic Acid And Its Derivatives	ÓÐ»úËá¼°ÆäÑÜÉúÎï	"759-05-7"	8733	8152	12450	7603	13340	10190	0.942247775672116	-0.0858216107081	0.81877711546022	0.555555555555556	0.243712659112628
Com_286_neg	(S)-Leucic acid	ôÇ»ùÒì¼ºËáÒÒõ¥	6.404	C6H12O3	132.16	Organic Acid And Its Derivatives	ÓÐ»úËá¼°ÆäÑÜÉúÎï	"13748-90-8"	90540	61080	65590	170200	138500	117600	0.509523809523809	-0.972778531265	0.0141827842196093	1	1.5876990820739
Com_287_neg	Lactose	ÈéÌÇ	0.911	C12H22O11	342.3	Carbohydrates And Its Derivatives	ÌÇÀà¼°ÆäÑÜÉúÎï	"63-42-3"	317400	236000	273500	319900	188500	138200	1.27884317970925	0.354839362166	0.34704510170543	0.666666666666667	0.882706701534293
Com_288_neg	3-(3-Hydroxyphenyl)propanoic acid	3-(3-ôÇ»ù±½»ù)±ûËá	6.737	C9H10O3	166.17	Organic Acid And Its Derivatives	ÓÐ»úËá¼°ÆäÑÜÉúÎï	"621-54-5"	3710	2386	466	7333	566	2904	0.607423863741553	-0.719224506393	0.734098702343436	0.666666666666667	0.326168130912288
Com_289_neg	5-Hydroxymethyluracil	5-ôÇ¼×»ùÄòà×à¤	1.041	C5H6N2O3	142.11	Nucleotide And Its Derivates	ºËÜÕËá¼°ÆäÑÜÉúÎï	"4433-40-3"	139100	125900	118500	106600	119500	134400	1.06380027739251	0.0892273182621	0.480747483195695	0.666666666666667	0.64317491386406
Com_28_neg	13,14-dihydro-15-keto-PGD2	13,14-¶þÇâ-15-ÍªPGD2	1.04	C20H32O5	352.465	Eicosanoid	Ñõ»¯Ö¬ÖÊ	"59894-07-4"	6003	5094	5451	11220	8249	4718	0.684169181791872	-0.54757497511	0.332318346714608	0.666666666666667	0.932519699917908
Com_290_neg	9-KODE	13-ÍªÊ®°ËÌ¼¶þÏ©Ëá	12.07	C18H30O3	294.2	Fatty Acyls	Ö¬·¾õ£Àà	"54232-59-6"	7162	14070	8203	17750	33910	14730	0.443364964603103	-1.17343332421	0.0749299260365678	1	1.35909334681769
Com_291_neg	N-Acetylalanine	N-ÒÒõ£-L-±û°±Ëá	2.15	C5H9NO3	131.13	Amino Acid And Its Derivatives	°±»ùËá¼°ÆäÑÜÉúÎï	"97-69-8"	836600	718200	951500	1062000	1228000	849200	0.798388124362895	-0.324837833443	0.182052836739066	0.888888888888889	1.11444700843051
Com_292_neg	Methyl beta-D-galactopyranoside	¼×»ù-¦Â-D-ßÁà«°ëÈéÌÇÜÕ	1.03	C7H14O6	194.182	Carbohydrates And Its Derivatives	ÌÇÀà¼°ÆäÑÜÉúÎï	"1824-94-8"	158500	148300	203300	210800	264100	187400	0.770194775781368	-0.376704757496	0.134811994558846	0.888888888888889	1.20303929620287
Com_293_neg	Methyl alpha-D-glucopyranoside	¦Á-¼×»ùÆÏÌÑÌÇß°	1.02	C7H14O6	194.182	Carbohydrates And Its Derivatives	ÌÇÀà¼°ÆäÑÜÉúÎï	"97-30-3"	153000	134700	199000	197900	230900	191000	0.785253307518554	-0.348769980308	0.1467717696277	0.777777777777778	1.2345789202376
Com_294_neg	Lysopg 18:1	ÈÜÑªÂÑÁ×Ö¬õ£¸ÊÓÍ18:1	13.81	C24H47O9P	510.6	Phospholipid	Á×Ö¬		19230	12180	11740	31970	32120	7048	0.606567516657764	-0.721259855105	0.595053206478376	0.666666666666667	0.530400962196914
Com_295_neg	Lysope 18:1	ÈÜÑªÂÑÁ×Ö¬õ£ÒÒ´¼°·18:1	12.81	C23H46NO7P	479.588	Phospholipid	Á×Ö¬		13010000	8392000	6110000	19320000	11700000	5236000	0.75882612533098	-0.398158745294	0.690948836879681	0.555555555555556	0.406457464941165
Com_296_neg	Hydroxyglutaric acid	2-ôÇ»ù-Îì¶þËá	1.45	C5H8O5	148.11	Organic Acid And Its Derivatives	ÓÐ»úËá¼°ÆäÑÜÉúÎï	"13095-47-1"	9916000	4081000	12110000	7313000	6474000	4968000	1.3920021327646	0.477161421622	0.548112339674421	0.666666666666667	0.584913284637937
Com_297_neg	Hydroxypyruvic acid	3-ôÇ»ù-2-Ñõ´ú±ûËá	2.17	C3H4O4	104.061	Organic Acid And Its Derivatives	ÓÐ»úËá¼°ÆäÑÜÉúÎï	"1113-60-6"	183800	255800	178700	272900	132800	155900	1.10096153846154	0.138764069956	0.628877845047292	0.666666666666667	0.464070743409568
Com_298_neg	alpha-D-Galactose 1-phosphate	¦Á-D-°ëÈéÌÇ-1-Á×Ëá	0.87	C6H13O9P	260.136	Sugar Acids And Its Derivatives	ÌÇËá¼°ÆäÑÜÉúÎï	"2255-14-3"	12590000	9148000	10300000	13530000	11430000	8611000	0.954335587262816	-0.0674314230534	0.824311388141003	0.555555555555556	0.223514011908224
Com_299_neg	Gamma-Glu-Leu	¦Ã-¹È°±Ëá-ÁÁ°±Ëá	5.09	C11H20N2O5	260.287	Organic Acid And Its Derivatives	ÓÐ»úËá¼°ÆäÑÜÉúÎï	"2566-39-4"	4735	3043	5006	4495	5698	4287	0.882872928176795	-0.179722289043	0.491806916162724	0.444444444444444	0.64279052578821
Com_29_neg	Xylitol	Ä¾ÌÇ´¼	0.92	C5H12O5	152.146	Sugar Alcohols	ÌÇ´¼	"87-99-0"	3913	2601	2422	9700	3647	8415	0.410624023527249	-1.28411006021	0.0949041407636971	0.888888888888889	1.3615582369199
Com_2_neg	2,3-Dinor-TXB2	2,3-¶þÕýÄýÑª¶ñÍé	0.97	C18H30O6	342.427	Eicosanoid	Ñõ»¯Ö¬ÖÊ	"63250-09-9"	813400	537100	745000	775400	436600	472600	1.24391546954767	0.314888450253	0.348215479675269	0.777777777777778	0.834604561326322
Com_300_neg	N-Acetyl-D-glucosamine 6-phosphate	6-Á×Ëá-NÒÒõ£-D-°±»ùÆÏÌÑÌÇ	1.81	C8H16NO9P	301.188	Sugar Acids And Its Derivatives	ÌÇËá¼°ÆäÑÜÉúÎï		190900	175400	188800	190100	201000	117700	1.09099842767296	0.125649022477	0.574215889598384	0.555555555555556	0.563404464949852
Com_301_neg	Glycerol-3-phosphate	¸ÊÓÍÁ×Ëáõ¥	0.9	C3H9O6P	172.074	Fatty Acyls	Ö¬·¾õ£Àà	"57-03-4"	16600000	18840000	18640000	23620000	20630000	15450000	0.905862646566164	-0.14263577987	0.57329996436682	0.666666666666667	0.548976657358663
Com_302_neg	9-HOTrE	9-ôÇ»ùÊ®°ËÌ¼ÈýÏ©Ëá	12.07	C18H30O3	294.429	Fatty Acyls	Ö¬·¾õ£Àà	"89886-42-0"	5034	10160	8202	16570	35290	15370	0.347999405027517	-1.52284325538	0.0416882389636183	1	1.46804764940016
Com_303_neg	L-Cycloserine	»·Ë¿°±Ëá	0.8	C3H6N2O2	102.09	Amino Acid And Its Derivatives	°±»ùËá¼°ÆäÑÜÉúÎï	"339-72-0"	10190	4517	9083	4344	6592	5341	1.46157154266757	0.547520449551	0.322961043383784	0.777777777777778	0.903194702048922
Com_304_neg	D-Galactose	D-°ëÈéÌÇ	0.9	C6H12O6	180.16	Carbohydrates And Its Derivatives	ÌÇÀà¼°ÆäÑÜÉúÎï	"59-23-4"	357600	381500	1166000	353700	479800	688600	1.25162604296695	0.323803582602	0.826424322549689	0.444444444444444	0.30501161075686
Com_305_neg	DL-3,4-Dihydroxyphenyl glycol	DL-3,4-¶þôÇ»ù±½»ù¶þ´¼	7.37	C8H10O4	170.163	Benzene and substituted derivatives	±½¼°ÆäÑÜÉúÎï	"28822-73-3"	11080	9456	11650	8593	12410	8725	1.08268299246502	0.114610886393	0.551832367611779	0.666666666666667	0.556902400662361
Com_306_pos	Lysopc 16:1	ÈÜÑªÂÑÁ×Ö¬õ£µ¨¼î16:1	11.75	C24H48NO7P	493.61	Phospholipid	Á×Ö¬		1955000	904800	1111000	2767000	848300	511500	0.962198313463216	-0.0555938242143	0.786162669546734	0.666666666666667	0.271385579977841
Com_307_pos	Lysopc 15:0	ÈÜÑªÁ×Ö¬õ£µ¨¼î15:0	12.93	C23H48NO7P	481.317	Phospholipid	Á×Ö¬		1889000	2497000	1960000	878500	2078000	562300	1.80345572354212	0.850764004101	0.191583339047375	0.777777777777778	1.20440095053849
Com_308_pos	Lysopc 16:0	ÈÜÑªÂÑÁ×Ö¬õ£µ¨¼î16:0(2nÒì¹¹)	12.57	C24H50NO7P	495.63	Phospholipid	Á×Ö¬		22850000	16870000	18500000	26220000	25780000	10880000	0.92589058524173	-0.111086378136	0.975692063792451	0.666666666666667	0.129493948908415
Com_309_pos	Lysopc 18:2	ÈÜÑªÂÑÁ×Ö¬õ£µ¨¼î18:2	12.16	C26H50NO7P	519.65	Phospholipid	Á×Ö¬		17860000	6618000	6930000	33720000	12390000	5408000	0.609650995768469	-0.713944509206	0.620120185227944	0.555555555555556	0.47358031515873
Com_30_neg	Pantetheine	·ºõ£ÛÏ»ùÒÒ°·	5.84	C11H22N2O4S	278.13	Amino Acid And Its Derivatives	°±»ùËá¼°ÆäÑÜÉúÎï	"496-65-1"	20000	14930	18960	16400	7388	13917	1.42925341466649	0.515261737056	0.233204074389249	0.888888888888889	1.08257664547934
Com_310_pos	Lysopc 18:3	ÈÜÑªÁ×Ö¬õ£µ¨¼î18:3	12.57	C26H48NO7P	517.317	Phospholipid	Á×Ö¬		30490000	25800000	27240000	33400000	35650000	17860000	0.961109193418479	-0.0572277472867	0.991992295730754	0.666666666666667	0.130651139185552
Com_311_pos	Lysopc 17:0	ÈÜÑªÁ×Ö¬õ£µ¨¼î17:0	13.17	C25H52NO7P	509.657	Phospholipid	Á×Ö¬	"50930-23-9"	2372000	1979000	1995000	5584000	7960000	2756000	0.389325153374233	-1.36095253809	0.105980954159146	1	1.41493675052388
Com_312_pos	Lysopc 18:1	ÈÜÑªÂÑÁ×Ö¬õ£µ¨¼î18:1	12.9	C26H52NO7P	521.667	Phospholipid	Á×Ö¬	"3542-29-8"	155800000	66800000	79290000	149000000	76000000	28580000	1.19051187002129	0.251582005098	0.605978945220803	0.666666666666667	0.496927780520141
Com_313_pos	Lysine Butyrate	Àµ°±Ëá¶¡Ëá	0.9	C10H22N2O4	234.293	Amino Acid And Its Derivatives	°±»ùËá¼°ÆäÑÜÉúÎï	"80407-71-2"	29770000	22080000	26080000	23850000	24430000	30230000	0.992612406062922	-0.0106976087657	0.941084713238814	0.444444444444444	0.149127140913194
Com_314_pos	Lysopc 14:0	ÈÜÑªÂÑÁ×Ö¬õ£µ¨¼î14:0	11.37	C22H46NO7P	467.577	Phospholipid	Á×Ö¬	"20559-16-4"	1131000	785800	1105000	1281000	1735000	901700	0.771319907088343	-0.374598748824	0.356631430484697	0.777777777777778	0.828442463344457
Com_315_pos	Isovalerylcarnitine	ÒìÎìÈâ¼î	5.66	C12H23NO4	245.32	Carnitine	Èâ¼îÀà	"31023-24-2"	57810	1712000	3578000	785300	318100	685000	2.99027622455826	1.58027875847	0.867992890817892	0.666666666666667	0.192989793063488
Com_316_pos	3-Hydroxy-butyryl carnitine	3-ôÇ»ù¶¡õ£»ùÈâ¼î	1.91			Carnitine	Èâ¼îÀà	"1469900-92-2"	73190	50380	87340	56940	54180	34390	1.44945364579754	0.535509196078	0.180036888817435	0.777777777777778	1.10809526621245
Com_317_pos	3-Hydroxy-hexadecanoyl carnitine	3-ôÇ»ùÊ®ÁùÍéõ£»ùÈâ¼î	10.82	C23H45NO5	415.607	Carnitine	Èâ¼îÀà	"195207-76-2"	33310	23520	33410	24970	21620	11520	1.55291688177594	0.634980613074	0.170701080094586	0.888888888888889	1.18168232838937
Com_318_pos	Carnitine-C3	Èâ¶¾¼î-C3	2.56			Carnitine	Èâ¼îÀà		66110000	35570000	65430000	14680000	3585000	5647000	6.98854131816661	2.8049913608	0.0217566769673736	1	1.60700592159335
Com_319_pos	Carnitine-C6	Èâ¶¾¼î-C6	6.47			Carnitine	Èâ¼îÀà		413900	42320	286200	9112	15610	37980	11.8404516602341	3.56565220926	0.0634150259888015	1	1.42906309856406
Com_31_neg	4-Hydroxy-2-oxoglutaric acid	4-ôÇ»ù-2-ÍªÎì¶þËá	0.74	C5H6O6	162.098	Organic Acid And Its Derivatives	ÓÐ»úËá¼°ÆäÑÜÉúÎï	"1187-99-1"	1758000	1621000	1710000	2132000	1824000	1540000	0.925946142649199	-0.110999812841	0.544340844997893	0.666666666666667	0.591866415165982
Com_320_pos	Carnitine-C5	Èâ¶¾¼î-C5	5.43			Carnitine	Èâ¼îÀà		3962000	1887000	3975000	811100	342300	721000	5.24114383269313	2.38988170139	0.0106196427004085	1	1.61037351448857
Com_321_pos	Carnitine-C4	Èâ¶¾¼î-C4	4.63			Carnitine	Èâ¼îÀà		1105000	495300	1085000	304200	583200	688300	1.70419496096973	0.76909039022	0.220688056402607	0.777777777777778	1.03817087862364
Com_322_pos	Cycloleucine	»·ÁÁ°±Ëá	0.84	C6H11NO2	129.157	Amino Acid And Its Derivatives	°±»ùËá¼°ÆäÑÜÉúÎï	"52-52-8"	47210000	42090000	48270000	43350000	44960000	29070000	1.1720054523769	0.228979281449	0.335771191222121	0.777777777777778	0.909741874570584
Com_323_pos	cis-gondoic acid	»¨ÉúÓÍËá	16.03	C20H38O2	310.515	Fatty Acyls	Ö¬·¾õ£Àà	"26764-41-0"	598800	768300	610700	1142000	192000	872100	0.896514210597888	-0.157601643532	0.839551780911497	0.666666666666667	0.20579346981023
Com_324_pos	Pantethine	D-·ºÁòÒÒ°·	0.85	C22H42N4O8S2	554.721	Amino Acid And Its Derivatives	°±»ùËá¼°ÆäÑÜÉúÎï	"16816-67-4"	7609	8580	2605	5338	13300	12930	0.595349721236695	-0.748190707348	0.312547889483162	0.777777777777778	0.890353882911136
Com_325_pos	D-Myo-inositol 4,5-bisphosohate	D-ÏËÎ¬´¼-4,5-¶þÁ×Ëá	0.97	C6H14O12P2	340.116	Alcohols and polyols	´¼Àà¼°Æä¶àÔª´¼	"47055-78-7"	41320	14010	22090	43550	43690	22910	0.702859736722651	-0.508691282296	0.349829312229964	0.888888888888889	0.833887301935284
Com_326_pos	Hydrocortisone acetate	Çâ»¯¿ÉµÄËÉ´×Ëáõ¥	15.72	C23H32O6	404.497	Hormones	¼¤ËØ	"50-03-3"	10300	19940	13200	20720	20080	13990	0.792845409746304	-0.334888500502	0.339751930170592	0.888888888888889	0.857941106532132
Com_327_pos	Glu-Glu	¹È°±õ£-¹È°±Ëá	1.0	C10H16N2O7	276.243	Amino Acid And Its Derivatives	°±»ùËá¼°ÆäÑÜÉúÎï	"3929-61-1"	247300	290500	139500	639200	665100	454700	0.385048322910745	-1.37688858194	0.0285634935290807	1	1.56728825722337
Com_328_pos	alpha-Farnesene	½ðºÏ»¶Ï©	0.85	C15H24	204.351	Prenol lipids	Ï©´¼õ¥	"502-61-4"	16420	22960	21230	25780	19760	13880	1.02002692696062	0.028607237373	0.853208527334744	0.555555555555556	0.197788309282725
Com_329_pos	Cadaverine	1,5-¶þ°±»ùÎìÍé	0.706	C5H14N2	102.18	Polyamine	¶à°·	"462-94-2"	25010	30320	16950	52700	33580	26370	0.641633377718597	-0.640178902258	0.182639138145777	0.888888888888889	1.11566799273712
Com_32_neg	4-Methylpentanoate	4-¼×»ùÎìËá	0.89	C6H12O2	116.158	Organic Acid And Its Derivatives	ÓÐ»úËá¼°ÆäÑÜÉúÎï	"646-07-1"	226800	248800	219400	304400	311200	238700	0.813531546295212	-0.29772980455	0.127445812097929	0.888888888888889	1.29574323743538
Com_330_pos	N-Acetylneuraminic acid	N-ÒÒõ£Éñ¾­°±Ëá	0.988	C11H19NO9	309.27	Amino Acid And Its Derivatives	°±»ùËá¼°ÆäÑÜÉúÎï	"131-48-6"	21220	43990	35290	52600	16040	5086	1.36315546754198	0.446950110537	0.423579741110603	0.666666666666667	0.767125737618599
Com_331_pos	Kynurenic acid	È®ÄòËá	5.296	C10H7NO3	189.17	Organic Acid And Its Derivatives	ÓÐ»úËá¼°ÆäÑÜÉúÎï	"492-27-3"	18850	17160	25680	63090	110000	91410	0.233232514177694	-2.10015917096	0.00279506362629851	1	1.69369227285455
Com_332_pos	Palmitoylethanolamide	×ØéµÒÒ´¼°·	14.399	C18H37NO2	299.49	Organic Acid And Its Derivatives	ÓÐ»úËá¼°ÆäÑÜÉúÎï	"544-31-0"	11580	16350	9968	18820	11440	11120	0.915853069115515	-0.126811930475	0.742764995116433	0.444444444444444	0.340198741803656
Com_333_pos	Dehydrocholic acid	¶ìÈ¥Çâµ¨Ëá	12.273	C24H34O5	402.52	Bile Acids	µ¨Ö­Ëá	"81-23-2"	95150	142600	186900	279400	211000	203900	0.611623217629267	-0.709284921474	0.100571681019555	1	1.34327619688372
Com_334_pos	Uracil	Äòà×à¤	1.47	C4H4N2O2	112.09	Nucleotide And Its Derivates	ºËÜÕËá¼°ÆäÑÜÉúÎï	"66-22-8"	1237000	1360000	1404000	1203000	1571000	1086000	1.03652849740933	0.0517597811902	0.719789488329761	0.666666666666667	0.354502949580483
Com_335_pos	L-Tryptophan	L-É«°±Ëá	4.894	C11H12N2O2	204.23	Amino Acid And Its Derivatives	°±»ùËá¼°ÆäÑÜÉúÎï	"73-22-3"	158000000	156600000	160100000	156300000	153200000	132400000	1.07422493776873	0.103296118672	0.290786537812626	1	1.01779586572712
Com_336_pos	Erucamide	½æËáõ£°·	16.97	C22H43NO	337.6	Fatty Acyls	Ö¬·¾õ£Àà	"112-84-5"	33970000	18850000	31010000	69810000	22650000	27990000	0.695973432959734	-0.522895859027	0.542738713749599	0.444444444444444	0.570239497212996
Com_337_pos	Hexadecanamide	Ê®ÁùÌ¼õ£°·	14.82	C16H33NO	255.44	Fatty Acyls	Ö¬·¾õ£Àà	"629-54-9"	21870000	25860000	20210000	35550000	8456000	21130000	1.04304839105871	0.0608060916266	0.688614719255189	0.555555555555556	0.394011613979997
Com_338_pos	N-Lauryldiethanolamine	Ê®¶þÍé»ùÒÒ´¼°·	9.45	C16H35NO2	273.45	Amines	°·Àà	"1541-67-9"	81870	80220	88020	82240	77720	98740	0.966795516041747	-0.0487173129292	0.734612195419124	0.555555555555556	0.383692762396173
Com_339_pos	2-Aminoethylphosphonate	2-°±»ùÒÒ»ùÁ×Ëáõ¥	0.98	C2H8NO3P	125.06	Organic Acid And Its Derivatives	ÓÐ»úËá¼°ÆäÑÜÉúÎï	"2041-14-7"	25800	27730	18500	22290	31850	12860	1.07507462686567	0.104436808719	0.70131344979801	0.555555555555556	0.420172677435921
Com_33_neg	beta-Hydroxyisobutyrate	¦Â-ôÇ»ùÒì¶¡Ëá	2.4	C4H8O3	104.104	Organic Acid And Its Derivatives	ÓÐ»úËá¼°ÆäÑÜÉúÎï	"2068-83-9"	159100	112600	185700	76310	144800	93790	1.45252461098761	0.538562608276	0.184357213789174	0.888888888888889	1.10822424228564
Com_340_pos	10-Formyl-Thf	¼×õ£ËÄÇâÒ¶Ëá	4.85	C20H23N7O7	473.4	Organoheterocyclic compounds	ÓÐ»úÔÓ»·»¯ºÏÎï	"2800-34-2"	106400	79280	98670	319800	542800	507300	0.207569895612818	-2.26833087373	0.00352317451237895	1	1.70982513240215
Com_341_pos	6-Methylmercaptopurine	6-¼×»ùÛÏàÑßÊ	4.04	C6H6N4S	166.21	Purines and purine derivatives	àÑßÊ¼°ÆäÑÜÉúÎï	"50-66-8"	76330000	69780000	82280000	80260000	75660000	57370000	1.07079563036242	0.0986831568413	0.552947149553721	0.666666666666667	0.561228314001203
Com_342_pos	2-Hydroxycinnamate	2-ôÇ»ùÈâ¹ðËá	1.81	C9H8O3	164.16	Cinnamic acids and derivatives	Èâ¹ðËá¼°ÆäÑÜÉúÎï	"614-60-8"	21130000	20480000	22470000	23330000	19510000	13230000	1.14285714285714	0.192645077942	0.441498674580796	0.666666666666667	0.754172423365279
Com_343_pos	Piperidine	ßßà¤	2.04	C5H11N	85.15	Organoheterocyclic compounds	ÓÐ»úÔÓ»·»¯ºÏÎï	"110-89-4"	2726000	2723000	2813000	3526000	3162000	2631000	0.886575812855457	-0.173684090775	0.315429022121762	0.666666666666667	0.968635469529788
Com_344_pos	Isoquinoline	Òìà­ßø	4.9	C9H7N	129.16	Organoheterocyclic compounds	ÓÐ»úÔÓ»·»¯ºÏÎï	"119-65-3"	207300	181100	165900	155600	172300	122200	1.23150411019773	0.300421442901	0.163560205533184	0.888888888888889	1.17707504676584
Com_345_pos	Purine	àÑßÊ	4.1	C5H4N4	120.112	Nucleotide And Its Derivates	ºËÜÕËá¼°ÆäÑÜÉúÎï	"120-73-0"	409500	393200	469500	461700	399500	319900	1.07713148759631	0.107194373303	0.539675639588231	0.666666666666667	0.574994089518934
Com_346_pos	Solvent Red 23	ÈÜ¼Áºì 23	11.04	C22H16N4O	352.39	Others	ÆäËü	"85-86-9"	746700	680900	698900	736000	785900	851700	0.895896528479946	-0.158595976967	0.107860035552538	0.888888888888889	1.29355909670765
Com_347_pos	S-Methyl-5'-thioadenosine	S-¼×»ù-5'-ÁòÏÙàÑßÊ	4.94	C11H15N5O3S	297.333	Nucleotide And Its Derivates	ºËÜÕËá¼°ÆäÑÜÉúÎï		9517000	10810000	10180000	13130000	8286000	6393000	1.09701895069941	0.133588448115	0.585116591391307	0.666666666666667	0.543740738869028
Com_348_pos	Isobutyrylglycine	2-(Òì¶¡»ù°±»ù)ÒÒËá	0.63	C6H11NO3	145.156	Organic Acid And Its Derivatives	ÓÐ»úËá¼°ÆäÑÜÉúÎï	"15926-18-8"	7924000	7266000	8536000	5950000	6280000	5894000	1.3090929154712	0.388567499065	0.0171275977033804	1	1.64538310390466
Com_349_pos	6-Aminonicotinamide	6-°±»ùÑÌõ£°·	1.95	C6H7N3O	137.139	Pyridine And Its Derivatives	ßÁà¤¼°ÆäÑÜÉúÎï	"329-89-5"	91440	78800	89830	86520	74770	54300	1.20631754719607	0.270609727688	0.273908863443261	0.888888888888889	1.01210241241043
Com_34_neg	Fructose	¹ûÌÇ	0.92	C6H12O6	180.063	Carbohydrates And Its Derivatives	ÌÇÀà¼°ÆäÑÜÉúÎï	"7660-25-5"	245500	287700	277000	318700	331100	325400	0.830803937653815	-0.267420040934	0.0529133242013768	1	1.55834876491924
Com_350_pos	Feruloylcholine	°¢Îºõ£µ¨¼î	14.42	C15H22NO4	280.34	Cholines	µ¨¼îÀà		444800	572200	458100	1011000	155400	614200	0.828428619566438	-0.271550699956	0.921052161215516	0.666666666666667	0.104940917808898
Com_351_pos	Gly-Tyr	¸Ê°±õ£-ÀÒ°±Ëá	3.09	C11H14N2O4	238.24	Amino Acid And Its Derivatives	°±»ùËá¼°ÆäÑÜÉúÎï	"658-79-7"	1645000	1861000	1475000	4558000	3325000	2426000	0.483170045591231	-1.04939707817	0.0481174917480266	1	1.53881117262535
Com_352_pos	Gly-Phe	¸Ê°±õ£-±½±û°±Ëá	4.88	C11H14N2O3	222.24	Amino Acid And Its Derivatives	°±»ùËá¼°ÆäÑÜÉúÎï	"3321-03-7"	8650000	8692000	8809000	16280000	14080000	9582000	0.654724350307947	-0.61104045869	0.127196275290494	1	1.37977628508422
Com_353_pos	gamma-Muurolene	¦Ã-Ä¾ÂÞÏ©	4.87	C15H24	204.351	Fatty Acyls	Ö¬·¾õ£Àà	"24268-39-1"	1246000	1176000	1244000	1297000	1164000	855900	1.10524887696343	0.144371268379	0.454901991610406	0.666666666666667	0.73590448149925
Com_354_pos	Galactinol	¼¡´¼°ëÈéÌÇÜÕ	0.95	C12H22O11	342.297	Carbohydrates And Its Derivatives	ÌÇÀà¼°ÆäÑÜÉúÎï	"3687-64-7"	8036000	6660000	6623000	10390000	6620000	5802000	0.934551990180607	-0.0976531699331	0.84899066725112	0.666666666666667	0.203987628801254
Com_355_pos	3-Hydroxy-3-Methylpentane-1,5-Dioic Acid	3-ôÇ»ù-3-¼×»ù¹È°±Ëá	0.87	C6H10O5	162.14	Fatty Acyls	Ö¬·¾õ£Àà	"503-49-1"	1039000	916400	991800	1324000	1206000	969900	0.842081202320066	-0.247968735069	0.208266609434198	0.777777777777778	1.12505829424429
Com_356_pos	Oxidized glutathione	Ñõ»¯¹Èë×¸ÊëÄ	1.78	C20H32N6O12S2	612.6	Amino Acid And Its Derivatives	°±»ùËá¼°ÆäÑÜÉúÎï	"121-24-4"	6008	4928	6423	6445	4481	5481	1.05802401414031	0.0813723729037	0.668529888299726	0.555555555555556	0.415551908702434
Com_357_pos	Delta-Tridecalactone	Ê®ÈýÍéÄÚÖ¬	9.17	C13H24O2	212.329	Fatty Acyls	Ö¬·¾õ£Àà	"7370-92-5"	64310	75920	89570	66680	70840	38460	1.30583020797818	0.384967321055	0.271658794641185	0.777777777777778	0.986780252602905
Com_358_pos	7,8-Dihydrofolate	7,8-¶þÇâÒ¶Ëá	0.8	C19H21N7O6	443.41	Organic Acid And Its Derivatives	ÓÐ»úËá¼°ÆäÑÜÉúÎï	"4033-27-6"	5588	2033	587	4126	2934	2881	0.825671461623579	-0.276360253888	0.487863636947043	0.666666666666667	0.691364358565387
Com_359_pos	6-Deoxy-D-glucose	6-ÍÑÑõ-D-ÆÏÌÑÌÇ	1.825	C6H12O5	164.156	Carbohydrates And Its Derivatives	ÌÇÀà¼°ÆäÑÜÉúÎï	"7658-08-4"	3919000	3619000	4193000	4159000	3543000	2580000	1.14092588990469	0.190205082828	0.401608041798975	0.777777777777778	0.799698809157232
Com_35_neg	Undecanedioic acid	Ê®Ò»Íé¶þËá	8.77	C11H20O4	216.27	Fatty Acyls	Ö¬·¾õ£Àà	"1852-04-6"	687300	458200	910400	474200	461500	314600	1.64432536191314	0.717495792679	0.128357308466901	0.777777777777778	1.2403890343643
Com_360_pos	5-Aminopentanoate	5-°±»ùÎìËá	0.96	C5H11NO2	117.146	Organic Acid And Its Derivatives	ÓÐ»úËá¼°ÆäÑÜÉúÎï	"660-88-8"	50670	28730	57680	231900	41120	39100	0.43919005510701	-1.18708270814	0.493266091757123	0.444444444444444	0.651696683490539
Com_361_pos	5-Hydroxylysine	5-ôÇ»ùÀµ°±Ëá	0.72	C6H15ClN2O3	198.65	Amino Acid And Its Derivatives	°±»ùËá¼°ÆäÑÜÉúÎï	"13204-98-3"	119548	106800	116500	141700	102800	72060	1.08304270912307	0.11509013586	0.614135330651589	0.666666666666667	0.502692931740082
Com_362_pos	5-Methoxyindole-3-acetic acid	5-¼×Ñõ»ùßÅßá-3-ÒÒËá	4.87	C11H11NO3	205.21	Indole And Its Derivatives	ßÅßá¼°ÆäÑÜÉúÎï	"3471-31-6"	2587000	2613000	2858000	2650000	2481000	1777000	1.1664736537348	0.22215372262	0.306562994776667	0.777777777777778	0.968222180750889
Com_363_pos	Pyridoxamine	ßÁ¶ß°·	1.0	C8H12N2O2	168.193	Pyridine And Its Derivatives	ßÁà¤¼°ÆäÑÜÉúÎï	"85-87-0"	668900	676600	568700	694200	780500	553800	0.943652945526251	-0.0836717287631	0.686141533866488	0.666666666666667	0.432824509855974
Com_364_pos	5beta-Androstan-17beta-ol-3-one	5¦Â-ÐÛçÞÍé-17¦Â-´¼-3-Íª	0.84	C19H30O2	290.44	Hormones	¼¤ËØ	"571-22-2"	9962000	8021000	10380000	5548000	10330000	5467000	1.3287889435465	0.410111974231	0.258246395125423	0.777777777777778	1.03099125246823
Com_365_pos	Etiocholanolone	3a-ôÇ»ù-5b-ÐÛçÞÍé-17-Íª	0.68	C19H30O2	290.44	Hormones	¼¤ËØ	"53-42-9"	593500	327300	470800	383800	556400	351800	1.07708978328173	0.107138514039	0.78404507332215	0.555555555555556	0.256017205351383
Com_366_pos	5beta-Androstan-3beta-ol-17-one	5¦Â-ÐÛçÞÍé-3¦Â-ôÇ»ù-17Íª	0.68	C19H30O2	290.44	Hormones	¼¤ËØ	"571-31-3"	433700	331700	329100	281200	420200	255300	1.1440367931431	0.194133451095	0.45498771419299	0.777777777777778	0.696372242632451
Com_367_pos	Sarcosine	¼¡°±Ëá	0.9	C3H7NO2	89.093	Amino Acid And Its Derivatives	°±»ùËá¼°ÆäÑÜÉúÎï	"107-97-1"	11570000	10540000	11940000	18610000	19780000	17320000	0.611200861604739	-0.710281517757	0.000784185799893311	1	1.7187118342999
Com_368_pos	S-Adenosyl-methionine	S-ÏÙÜÕ-¼×Áò°±Ëá	0.84	C22H30N6O8S2	570.639	Amino Acid And Its Derivatives	°±»ùËá¼°ÆäÑÜÉúÎï	"17176-17-9"	71500	706200	470700	998500	562700	336200	0.657952988299779	-0.603943589908	0.442028353055341	0.666666666666667	0.71808883254307
Com_369_pos	Vitamin B2	ºË»ÆËØB2	5.94	C17H20N4O6	376.364	Vitamins	Î¬ÉúËØ	"83-88-5"	8262000	9702000	9392000	5212000	5342000	4674000	1.79642763330707	0.845130819464	0.000913447614796239	1	1.71862165531944
Com_36_neg	Nonadecanoic acid	ÕýÌ¼Ê®¾ÅËá	18.28	C19H38O2	298.5	Fatty Acyls	Ö¬·¾õ£Àà	"646-30-0"	23790000	24070000	23260000	23890000	22940000	24260000	1.00042200028133	0.000608689288634	0.977259226709715	0.555555555555556	0.0292702621909482
Com_370_pos	R-Aminobutyrate	R-3-°±»ù¶¡Ëá	0.91	C4H9NO2	103.12	Organic Acid And Its Derivatives	ÓÐ»úËá¼°ÆäÑÜÉúÎï	"3775-73-3"	162400	135900	168100	274800	416800	237900	0.501775147928994	-0.994887076606	0.0440070072415545	1	1.54536998277005
Com_371_pos	S-ribosyl-L-homocysteine	S-ºËÌÇ»ù-L-Í¬ÐÍ°ëë×°±Ëá	0.91			Amino Acid And Its Derivatives	°±»ùËá¼°ÆäÑÜÉúÎï		19030	21860	18430	18310	22180	18240	1.01004597309722	0.0144209599572	0.897232949849637	0.666666666666667	0.212659928196495
Com_372_pos	Spermidine	ÑÇ¾«°·	0.68	C7H19N3	145.246	Polyamine	¶à°·	"124-20-9"	2277000	1965000	2326000	1640000	1585000	1547000	1.37636211232188	0.460860084083	0.0190762191289954	1	1.65946839882091
Com_373_pos	5-Aminolevulinate	5-°±»ùÒÒõ£±ûËá	2.07	C5H9NO3	131.13	Organic Acid And Its Derivatives	ÓÐ»úËá¼°ÆäÑÜÉúÎï	"106-60-5"	2345000	2283000	2315000	2837000	2495000	2122000	0.931446203380735	-0.102455647628	0.525763470432787	0.666666666666667	0.630566751023167
Com_374_pos	5-Aminosalicylate	5-°±»ùË®ÑîËá	1.68	C7H7NO3	153.135	Organic Acid And Its Derivatives	ÓÐ»úËá¼°ÆäÑÜÉúÎï	"89-57-6"	739500	459900	455500	1622000	1437000	1610000	0.354444206468195	-1.49636954609	0.0173450261413229	1	1.67992599700006
Com_375_pos	N-(5-Aminopentyl)acetamide	N-(5-°±»ùÎì»ù)ÒÒõ£°·	1.01	C7H16N2O	144.21	Polyamine	¶à°·	"32343-73-0"	24870	17620	15590	30180	4691	8478	1.33982329465501	0.422042740433	0.403203667815164	0.666666666666667	0.80184794154397
Com_376_pos	H-Trp-NH2.HCl	L-É«°±õ£°·ÑÎËáÑÎ	4.587	C11H14ClN3O	239.7	Amino Acid And Its Derivatives	°±»ùËá¼°ÆäÑÜÉúÎï	"5022-65-1"	523000	441100	511500	802000	1047000	713200	0.575911326204043	-0.796081399702	0.0255552989860752	1	1.59557168703062
Com_377_pos	Methylguanidine HCl	1-¼×»ùëÒÑÎËáÑÎ	0.88	C2H8ClN3	109.56	Organic Acid And Its Derivatives	ÓÐ»úËá¼°ÆäÑÜÉúÎï	"21770-81-0"	140200	123100	132700	151700	117300	117800	1.02378490175801	0.0339126354901	0.773512425039168	0.666666666666667	0.276161443202811
Com_378_pos	beta-Alanine methyl ester	3-°±»ù±ûËá¼×õ¥	0.98	C4H9NO2	103.12	Amino Acid And Its Derivatives	°±»ùËá¼°ÆäÑÜÉúÎï	"4138-35-6"	1304000	1150000	1342000	2160000	3343000	1970000	0.507961996520808	-0.977207529941	0.0479507873186448	1	1.55967057634374
Com_379_pos	Imidazoleacetic acid	ßäßòÒÒËá	0.91	C5H6N2O2	126.113	Organic Acid And Its Derivatives	ÓÐ»úËá¼°ÆäÑÜÉúÎï	"645-65-8"	2936000	2389000	2488000	3152000	2532000	1895000	1.03087478559177	0.0438691075107	0.787295494278692	0.555555555555556	0.28231727352778
Com_37_neg	Monobutyl phthalate	ÁÚ±½¶þ¼×Ëáµ¥¶¡õ¥	9.719	C12H14O4	222.24	Organic Acid And Its Derivatives	ÓÐ»úËá¼°ÆäÑÜÉúÎï	"131-70-4"	38510	40320	40660	43630	38210	41490	0.968864023351983	-0.0456338921998	0.527460377476475	0.666666666666667	0.601609476396702
Com_380_pos	Isoproterenol	Òì±ûÉöÉÏÏÙËØ	8.36	C11H17NO3	211.258	Hormones	¼¤ËØ	"7683-59-2"	111300	133600	117600	195500	113300	149100	0.7916575671544	-0.337051569884	0.309848492445604	0.777777777777778	0.944356276385301
Com_381_pos	L-(-)-alpha-Amino-epsilon-Caprolactam	3-°±»ùÁùÇâ-2H-µªÔÓ×¿-2-Íª	0.7	C6H12N2O	128.172	Amino Acid And Its Derivatives	°±»ùËá¼°ÆäÑÜÉúÎï	"21568-87-6"	1655000	1601000	1733000	1801000	1677000	1249000	1.05542627459276	0.0778258046498	0.620470756697742	0.555555555555556	0.492156289938742
Com_382_pos	L-Alanyl-L-leucine	L-±û°±õ£-L-ÁÁ°±Ëá	4.45	C9H18N2O3	202.251	Amino Acid And Its Derivatives	°±»ùËá¼°ÆäÑÜÉúÎï	"3303-34-2"	1462000	1969000	964200	3895000	1682000	1041000	0.664128135388335	-0.590466476124	0.541753723452283	0.666666666666667	0.590915917656354
Com_383_pos	Ip7G	ÒìÎìÏ©»ù-7-ÆÏÌÇÜÕ	0.96	C16H23N5O5	365.384	Nucleotide And Its Derivates	ºËÜÕËá¼°ÆäÑÜÉúÎï	"59384-58-6"	899900	766000	864900	1153000	711100	711300	0.982682301778365	-0.0252030218933	0.968567499098173	0.666666666666667	0.0414099151157712
Com_384_pos	Isobutyryl carnitine	Òì¶¡õ£Èâ¼î	4.62	C11H21NO4	231.289	Carnitine	Èâ¼îÀà	"25518-49-4"	873900	411600	869800	262900	481300	543200	1.67414944850085	0.743428320593	0.20809106557323	0.777777777777778	1.0617041909033
Com_385_pos	Isomaltose	ÒìÂóÑ¿ÌÇ	0.9	C12H22O11	342.297	Carbohydrates And Its Derivatives	ÌÇÀà¼°ÆäÑÜÉúÎï	"499-40-1"	254800	196200	281500	238200	182700	214700	1.15245437382001	0.204709634848	0.366439819323711	0.777777777777778	0.817323775555812
Com_386_pos	beta amino butyric acid	¦Â-°±»ù¶¡Ëá	0.98	C4H9NO2	103.12	Amino Acid And Its Derivatives	°±»ùËá¼°ÆäÑÜÉúÎï	"541-48-0"	43210	34100	37720	24960	24300	11450	1.89474551144787	0.922004089015	0.104511772755214	1	1.40131503958714
Com_387_pos	Adenine	ÏÙàÑßÊ	1.032	C5H5N5	135.127	Nucleotide And Its Derivates	ºËÜÕËá¼°ÆäÑÜÉúÎï	"73-24-5"	175000	170100	148800	279600	184500	251300	0.690383002516075	-0.534531149617	0.0875110750544622	1	1.40676732089404
Com_389_pos	8-Hydroxyguanosine	8-ôÇ»ùÄñÜÕ	3.09	C10H13N5O6	299.24	Nucleotide And Its Derivates	ºËÜÕËá¼°ÆäÑÜÉúÎï	"3868-31-3"	45520	72960	35320	95800	101900	55720	0.606897640280956	-0.720474883698	0.149345318309444	0.888888888888889	1.18161032803129
Com_38_neg	D-Ribose	D-ºËÌÇ	0.92	C5H10O5	150.13	Carbohydrates And Its Derivatives	ÌÇÀà¼°ÆäÑÜÉúÎï	"50-69-1"	21590	18310	10820	27980	16900	14050	0.860682165280842	-0.216447520712	0.642572585811379	0.444444444444444	0.462036089458625
Com_390_pos	4-Pregnen-17alpha,20alpha-Diol-3-One	4-ÔÐÍé-17¦Á,20¦Á-¶þ´¼-3-Íª	0.87	C21H32O3	332.477	Hormones	¼¤ËØ	"652-69-7"	6847	7263	7459	5641	7324	6838	1.08917840731202	0.123240286712	0.36695986266708	0.777777777777778	0.851150273987754
Com_391_pos	11-Ketoetiocholanolone	11-Íª±¾µ¨Íé´¼Íª	15.04	C19H28O3	304.424	Hormones	¼¤ËØ	"739-27-5"	234700	355700	246600	523300	1032000	539100	0.399637127578304	-1.32323747451	0.0367668678511506	1	1.52002775500086
Com_392_pos	Tryptophanol	L-É«°±´¼	18.24	C11H14N2O	190.242	Amino Acid And Its Derivatives	°±»ùËá¼°ÆäÑÜÉúÎï	"2899-29-8"	16690	14010	18440	16020	18540	19180	0.914402679568292	-0.129098463651	0.401089228781914	0.777777777777778	0.778416708522676
Com_393_pos	H-Gly-Pro-OH	¸Ê°±õ£-L-¸¬°±Ëá	1.035	C7H12N2O3	172.18	Amino Acid And Its Derivatives	°±»ùËá¼°ÆäÑÜÉúÎï	"704-15-4"	15660000	12540000	13510000	21240000	18430000	13990000	0.777301528140142	-0.363453742371	0.1788178192087	0.888888888888889	1.1557202053737
Com_394_pos	L-Homocitrulline	L-¸ß¹Ï°±Ëá	0.972	C7H15N3O3	189.21	Amino Acid And Its Derivatives	°±»ùËá¼°ÆäÑÜÉúÎï	"1190-49-4"	182000	162500	179200	886800	553600	396000	0.285177521237203	-1.81006782726	0.0333951991074029	1	1.63637442761779
Com_395_pos	Glycyl-L-leucine	N-¸Ê°±õ£-L-ÁÁ°±Ëá	4.466	C8H16N2O3	188.22	Amino Acid And Its Derivatives	°±»ùËá¼°ÆäÑÜÉúÎï	"869-19-2"	3808000	4111000	3914000	7556000	6602000	4551000	0.632476348281576	-0.660916564258	0.0993512264155869	1	1.44057586346847
Com_396_pos	5-Methylcytosine	5-¼×»ù°ûà×à¤	0.991	C5H7N3O	125.13	Nucleotide And Its Derivates	ºËÜÕËá¼°ÆäÑÜÉúÎï	"554-01-8"	13460	11730	5311	10384	8311	3506	1.37385703346696	0.458231882002	0.483799157956486	0.777777777777778	0.669375459630984
Com_397_pos	D-Proline	D-¸¬°±Ëá	0.967	C5H9NO2	115.13	Amino Acid And Its Derivatives	°±»ùËá¼°ÆäÑÜÉúÎï	"344-25-2"	181500000	157500000	181000000	153200000	167400000	134300000	1.14310837546714	0.192962188624	0.168834338106178	0.888888888888889	1.14369760727113
Com_398_pos	L-Hydroxyproline	L-ôÇ¸¬°±Ëá	0.88	C5H9NO3	131.13	Amino Acid And Its Derivatives	°±»ùËá¼°ÆäÑÜÉúÎï	"51-35-4"	740500	620400	815100	819800	1048000	960800	0.76928515873577	-0.37840961915	0.0710970991483325	1	1.36669381146557
Com_399_pos	Glycyl-L-valine	¸Ê°±õ£-L-çÓ°±Ëá	2.077	C7H14N2O3	174.2	Amino Acid And Its Derivatives	°±»ùËá¼°ÆäÑÜÉúÎï	"1963-21-9"	520600	662100	551800	1278000	1277000	795600	0.51766847728765	-0.949899624951	0.038680176280866	1	1.54696508832423
Com_39_neg	10-Hydroxydecanoic acid	10-ôÇ»ù¹ïËá	8.36	C10H20O3	188.264	Fatty Acyls	Ö¬·¾õ£Àà	"1679-53-4"	3982	2076	5250	2053	2991	1660	1.68675417661098	0.754249734132	0.223916108001074	0.888888888888889	1.05155919208007
Com_3_neg	Indolelactate	3-ßÅßáÈéËá	6.93	C11H11NO3	205.21	Indole And Its Derivatives	ßÅßá¼°ÆäÑÜÉúÎï	"1821-52-9"	10960	9045	5469	14140	18470	13420	0.553421681512057	-0.85354892908	0.076973690733999	1	1.41871788981004
Com_400_pos	N6-Acetyl-L-lysine	N6-ÒÒõ£-L-Àµ°±Ëá	1.304	C8H16N2O3	188.22	Amino Acid And Its Derivatives	°±»ùËá¼°ÆäÑÜÉúÎï	"692-04-6"	249600	281300	264200	476200	274800	315200	0.745732507972238	-0.423269862029	0.245419966889967	0.888888888888889	1.08945903824794
Com_401_pos	N,N-Dimethylglycine	N,N-¶þ¼×»ù¸Ê°±Ëá	0.9	C4H9NO2	103.12	Amino Acid And Its Derivatives	°±»ùËá¼°ÆäÑÜÉúÎï	"1118-68-9"	6361000	5886000	6638000	9246000	8647000	7427000	0.74585308056872	-0.423036620988	0.0277455693578742	1	1.56805096857614
Com_402_pos	Guanosine monophosphate	ÄñÜÕµ¥Á×Ëá	1.01	C10H14N5O8P	363.058	Nucleotide And Its Derivates	ºËÜÕËá¼°ÆäÑÜÉúÎï		17550000	14840000	13380000	16840000	12510000	12030000	1.10608989850169	0.145468646741	0.471028758420595	0.777777777777778	0.66647428581402
Com_403_pos	Diethylglutarate	Îì¶þËá¶þÒÒõ¥	0.67	C9H16O4	188.105	Organic Acid And Its Derivatives	ÓÐ»úËá¼°ÆäÑÜÉúÎï	"818-38-2"	850200	390100	341000	1272000	969000	792100	0.521347795984306	-0.939681965879	0.11126366505959	0.888888888888889	1.32177867530748
Com_404_pos	Aspartic acid di-O-glucoside	ÌìÃÅ¶¬°±Ëá ¶þÆÏÌÇÜÕ	0.97		457.1	Amino Acid And Its Derivatives	°±»ùËá¼°ÆäÑÜÉúÎï		4684000	1606000	1622000	2271000	1382000	1185000	1.63538652335676	0.709631656779	0.398611733256829	0.777777777777778	0.776385317689985
Com_405_pos	5-Hydroxyindoleacetate	5-ôÇ»ùßÅßá-3-ÒÒËá	5.58	C10H9NO3	191.058	Indole And Its Derivatives	ßÅßá¼°ÆäÑÜÉúÎï	"54-16-0"	18760	21210	24750	52920	47150	29520	0.499421251639787	-1.00167088199	0.0468148173807681	1	1.51914415864532
Com_406_pos	D-Phenylalanine	D-±½±û°±Ëá	4.106	C9H11NO2	165.19	Amino Acid And Its Derivatives	°±»ùËá¼°ÆäÑÜÉúÎï	"673-06-3"	236400000	263300000	248800000	257700000	252600000	253800000	0.979583824106792	-0.0297591440496	0.562307464560485	0.666666666666667	0.56795278663473
Com_407_pos	Folic acid	Ò¶Ëá	5.117	C19H19N7O6	441.4	Vitamins	Î¬ÉúËØ	"59-30-3"	22740	17320	16740	34360	23010	10770	0.833577927795715	-0.262611017704	0.829158734418886	0.666666666666667	0.247818111746662
Com_408_pos	Uridine	ÄòÜÕ	1.86	C9H12N2O6	244.2	Nucleotide And Its Derivates	ºËÜÕËá¼°ÆäÑÜÉúÎï	"58-96-8"	2594000	4008000	4768000	6245000	4803000	2743000	0.824450728736132	-0.278494817758	0.608946559627355	0.777777777777778	0.472989402511751
Com_409_pos	Cytidine	°ûÜÕ	1.029	C9H13N3O5	243.22	Nucleotide And Its Derivates	ºËÜÕËá¼°ÆäÑÜÉúÎï	"65-46-3"	306900	260000	241900	445100	264800	108400	0.988390565807161	-0.0168468546862	0.772080942324135	0.555555555555556	0.315857621835671
Com_40_neg	2-Hydroxy-3-methylbutanoic acid	2-ôÇ»ù-3-¼×»ù¶¡Ëá	4.932	C5H10O3	118.13	Fatty Acyls	Ö¬·¾õ£Àà	"4026-18-0"	18140	16860	19300	27940	16820	11080	0.972421203438395	-0.0403467435179	0.890766858686598	0.666666666666667	0.153086172685243
Com_410_pos	SDMA	¶þ¼×»ù-L-¾«°±Ëá	0.913	C8H18N4O2	202.25	Amino Acid And Its Derivatives	°±»ùËá¼°ÆäÑÜÉúÎï	"30344-00-4"	576800	539500	588300	636800	704800	533200	0.909216983144869	-0.137303462568	0.390300078616025	0.666666666666667	0.814845261272133
Com_411_pos	Glutathione	¹Èë×¸ÊëÄ	1.51	C10H17N3O6S	307.32	Amino Acid And Its Derivatives	°±»ùËá¼°ÆäÑÜÉúÎï	"70-18-8"	67640	42370	68510	100300	27260	58960	0.957109157194939	-0.063244623088	0.88392796714388	0.555555555555556	0.165975502226639
Com_412_pos	Xanthosine	»ÆàÑßÊºËÜÕ	3.928	C10H12N4O6	284.225	Nucleotide And Its Derivates	ºËÜÕËá¼°ÆäÑÜÉúÎï	"146-80-5"	1282000	2285000	1140000	2179000	1841000	2350000	0.738932496075353	-0.436485519454	0.244090913385603	0.777777777777778	1.06982311976785
Com_413_pos	16alpha-Hydroxytestosterone	16¦Á-ôÇØºçÞÍª	15.01	C19H28O3	304.424	Hormones	¼¤ËØ	"63-01-4"	93890	208600	106200	262400	479200	276800	0.401305970149254	-1.31722547592	0.0435064194898454	1	1.46314392411669
Com_414_pos	11beta-Hydroxytestosterone	11¦Â-ôÇØºÍª	0.68	C19H28O3	304.424	Hormones	¼¤ËØ	"1816-85-9"	500500	233700	240600	508700	370300	234600	0.875359195402299	-0.192052960125	0.677304913685121	0.666666666666667	0.399269239521933
Com_415_pos	10E,12Z-Octadecadienoic acid	10E,12Z-Ê®°ËÌ¼¶þÏ©Ëá	14.42	C18H32O2	280.445	Fatty Acyls	Ö¬·¾õ£Àà	"2420-56-6"	1440000	1805000	1555000	3182000	473600	2042000	0.8424599831508	-0.24731993498	0.889413229914404	0.666666666666667	0.146226122323642
Com_416_pos	1,4-Dihydro-1-Methyl-4-Oxo-3-Pyridinecarboxamide	1,4-¶þÇâ-1-¼×»ù-4-Ñõ´ú-3-ßÁà¤¼×õ£°·	1.69	C7H8N2O2	152.151	Pyridine And Its Derivatives	ßÁà¤¼°ÆäÑÜÉúÎï	"769-49-3"	10660000	7410000	7896000	24600000	23250000	18250000	0.392829046898638	-1.34802648431	0.00333151806739038	1	1.68069610135561
Com_417_pos	Nandrolone	19-È¥¼×ØºÍª	9.45	C18H26O2	274.398	Hormones	¼¤ËØ	"434-22-0"	287900	322800	373200	482500	318500	929700	0.568498295487375	-0.814772071356	0.266630863404424	0.777777777777778	1.05266547025021
Com_418_pos	Methyltestosterone	17-¦Á-¼×»ùØºÍª	14.44	C20H30O2	302.451	Hormones	¼¤ËØ	"58-18-4"	24460	55550	22320	132000	191400	100600	0.241344339622641	-2.050835104	0.0179530880763586	1	1.59475158348752
Com_419_pos	17alpha-Ethinyl estradiol	17¦Á-È²´Æ´¼	13.58	C20H24O2	296.403	Hormones	¼¤ËØ	"57-63-6"	27620	38000	54440	32360	29410	10270	1.66657412548584	0.736885486721	0.251173240882465	0.777777777777778	1.01583282423947
Com_41_neg	orotidine-5-phosphate	ÈéÇåËáºËÜÕ-5-Á×Ëá	2.75			Nucleotide And Its Derivates	ºËÜÕËá¼°ÆäÑÜÉúÎï		421000	433700	448100	454600	453500	352000	1.03388619950798	0.0480773960582	0.686793714815871	0.666666666666667	0.407655836353876
Com_420_pos	1-(4-Methoxyphenyl)-2-propanone	1-(4-¼×Ñõ»ù±½»ù)-2-±ûÍª	1.81	C10H12O2	164.201	Benzene and substituted derivatives	±½¼°ÆäÑÜÉúÎï	"122-84-9"	5904000	5564000	6601000	6516000	5516000	4153000	1.11640407784986	0.158859299208	0.451287468144108	0.777777777777778	0.71264599322451
Com_421_pos	Lipoic acid	ÁòÐÁËá	18.24	C8H14O2S2	206.326	Vitamins	Î¬ÉúËØ	"62-46-4"	177800	177600	209700	231400	260400	283600	0.728785143151922	-0.4564345459	0.0175038134734109	1	1.57031636506457
Com_422_pos	Lysopc 20:4	ÈÜÑªÁ×Ö¬õ£µ¨¼î20:4	12.9	C28H50NO7P	543.681	Phospholipid	Á×Ö¬		127300000	66900000	77120000	127800000	80450000	38080000	1.10144927536232	0.139403056665	0.696639710080319	0.555555555555556	0.384266145412331
Com_423_pos	Carnitine-C12	Èâ¶¾¼î-C12	9.94			Carnitine	Èâ¼îÀà		10970	8923	17770	9865	3812	3657	2.172781816084	1.11954331089	0.104403064307738	0.888888888888889	1.30390647782927
Com_424_pos	Carnitine-C14	Èâ¶¾¼î-C14	10.83			Carnitine	Èâ¼îÀà		70840	54500	97980	105800	40140	36320	1.22528256337101	0.293114488629	0.49081637595973	0.666666666666667	0.643326904414645
Com_425_pos	Carnitine-C16	Èâ¶¾¼î-C16	11.65			Carnitine	Èâ¼îÀà		33330	26860	35460	48430	54530	23130	0.758585137600127	-0.39861698864	0.507254731685618	0.666666666666667	0.639272815495524
Com_426_pos	Androsta-1,4-diene-3,17-dione	1,4-ÐÛÏ©¶þÍª	14.44	C19H24O2	284.393	Hormones	¼¤ËØ	"897-06-3"	1950	2677	5491	9518	11970	4125	0.395033771912701	-1.33995209859	0.104798436893737	0.888888888888889	1.27176232745103
Com_427_pos	N',N",N"'-P-Coumaroyl-Cinnamoyl-Caffeoyl Spermidine	N',N",N"'-¶ÔÏã¶¹õ£°¢Îºõ£¿§·Èõ£ÑÇ¾«°·	4.94			Phenolamides	·Ó°·		220000	264500	198700	627300	253400	187700	0.639460876076376	-0.645072001015	0.477796675360556	0.555555555555556	0.693961481355657
Com_428_pos	Benzamidine Hydrochloride Hydrate	±½¼×ëß	4.09	C7H11ClN2O	174.628	Benzene and substituted derivatives	±½¼°ÆäÑÜÉúÎï	"206752-36-5"	5936000	5521000	6610000	6385000	5943000	4638000	1.0648944948721	0.090710501564	0.57289307150306	0.444444444444444	0.528138645528507
Com_429_pos	Mag (18:1)	µ¥õ£¸ÊÓÍõ¥(õ£»ù18:1)	15.23	C21H40O4	356.2	Glycerolipids	¸ÊÓÍÖ¬Àà		7675	16470	7755	18180	4989	9964	0.962786345939094	-0.0547124129686	0.955346453138223	0.555555555555556	0.076508878924455
Com_42_neg	2-Oxoadipic acid	2-Ñõ´ú¼º¶þËá	8.05	C6H8O5	160.125	Organic Acid And Its Derivatives	ÓÐ»úËá¼°ÆäÑÜÉúÎï	"3184-35-8"	52990	30780	69100	31510	26830	18590	1.98713115819576	0.990687099077	0.0927733615240826	0.888888888888889	1.32946598021319
Com_430_pos	L-beta-Imidazolelactic acid	L-¦Â-ßäßòÈéËá	0.83	C6H8N2O3	156.139	Carbohydrates And Its Derivatives	ÌÇÀà¼°ÆäÑÜÉúÎï	"14403-45-3"	1325000	1031000	1202000	1139000	1016000	739000	1.2294402211472	0.298001588735	0.235258573846922	0.888888888888889	1.04098297970555
Com_431_pos	Linoleoylcarnitine	ÑÇÓÍõ£»ùÈâ¼î	11.41	C25H45NO4	423.63	Carnitine	Èâ¼îÀà	"36816-10-1"	400100	484900	351100	976100	1488000	848700	0.373128471383724	-1.4222556464	0.0139273298930909	1	1.6336425115242
Com_432_pos	Tetradecanoylcarnitine	Ê®ËÄõ£Èâ¼î	10.88	C21H41NO4	371.555	Carnitine	Èâ¼îÀà	"25597-07-3"	43920	28980	65590	62130	25260	20130	1.28803943452381	0.365176763578	0.486091207798378	0.777777777777778	0.637877990640273
Com_433_pos	Dodecanoylcarnitine	Ê®¶þõ£×óÐýÈâ¼î	10.0	C19H37NO4	343.501	Carnitine	Èâ¼îÀà	"25518-54-1"	13810	8223	18950	11270	5697	4982	1.86719212720397	0.900870383217	0.144470897682328	0.888888888888889	1.18140555244908
Com_434_pos	Oleoylcarnitine	ÓÍõ£Èâ¼î	11.9	C25H47NO4	425.645	Carnitine	Èâ¼îÀà	"38677-66-6"	370500	439100	327300	905300	1302000	714500	0.38910945307687	-1.36175206513	0.0191940358240291	1	1.62124461794899
Com_435_pos	Stearoylcarnitine	Ó²Ö¬õ£Èâ¼î	12.41	C25H49NO4	427.66	Carnitine	Èâ¼îÀà	"25597-09-5"	305700	247600	261900	453500	513500	235300	0.678033768610164	-0.560570968143	0.294551455803918	0.666666666666667	0.991030314322426
Com_436_pos	Hexanoylcarnitine	¼ºõ£Èâ¼î	6.6	C13H25NO4	259.34	Carnitine	Èâ¼îÀà	"22671-29-0"	414600	43170	297200	12250	16600	45460	10.1597362400754	3.34479104325	0.0752159448796154	0.888888888888889	1.40012849593353
Com_437_pos	Cyclocytidine	ÑÎËá»·°ûÜÕ	0.922	C9H12ClN3O4	261.66	Ethers	ÃÑÀà	"10212-25-6"	3872	11150	8679	15720	21060	18040	0.432342210871945	-1.20975439712	0.093068342853232	1	1.43065133396502
Com_438_pos	L-Tyrosinemethylester	L-ÀÒ°±Ëá¼×õ¥	4.5	C10H13NO3	195.215	Amino Acid And Its Derivatives	°±»ùËá¼°ÆäÑÜÉúÎï	"1080-06-4"	60080	47860	67550	47980	39820	41280	1.35954446854664	0.443123340405	0.0772283847530326	0.888888888888889	1.39319386434275
Com_439_pos	D-Ala-D-Ala	D-±û°±õ£-D-±û°±Ëá	0.95	C6H12N2O3	160.171	Amino Acid And Its Derivatives	°±»ùËá¼°ÆäÑÜÉúÎï	"923-16-0"	87210	66170	41320	169000	83510	80180	0.585229492921338	-0.772925618269	0.187073722882691	0.777777777777778	1.10087061449489
Com_43_neg	Phosphonotyrosine	O-Á×ËáÀÒ°±Ëá	0.94	C9H12NO6P	261.168	Amino Acid And Its Derivatives	°±»ùËá¼°ÆäÑÜÉúÎï	"21820-51-9"	239700	260100	219300	204600	240600	273500	1.00055656045638	0.000802723648969	0.961043237350605	0.555555555555556	0.0495810958261623
Com_440_pos	D-Galactosamine	2-°±»ù-2-ÍÑÑõ-D-°ëÈéÌÇ	0.71	C6H14ClNO5	215.632	Carbohydrates And Its Derivatives	ÌÇÀà¼°ÆäÑÜÉúÎï	"1772-03-8"	81940	48220	44710	115100	80850	38870	0.744698066604208	-0.425272482878	0.5632461252262	0.555555555555556	0.552909181384424
Com_441_pos	8-Bromoguanosine	8-äåÄñÜÕ	0.98	C10H12BrN5O5	362.137	Nucleotide And Its Derivates	ºËÜÕËá¼°ÆäÑÜÉúÎï	"4016-63-1"	7305	8756	13580	15660	16110	9209	0.723321701359233	-0.467290658318	0.273809716916941	0.888888888888889	0.942293557473313
Com_442_pos	Carnosine	¼¡ëÄ	0.76	C9H14N4O3	226.232	Organic Acid And Its Derivatives	ÓÐ»úËá¼°ÆäÑÜÉúÎï	"305-84-0"	433500	358000	345500	517600	362000	248700	1.00771071523531	0.0110815420181	0.850143160090342	0.555555555555556	0.224409599171475
Com_443_pos	N-METHYL (-)EPHEDRINE	N-¼×»ùÂé»Æ¼î	8.01	C11H17NO	179.259	Benzene and substituted derivatives	±½¼°ÆäÑÜÉúÎï	"552-79-4"	78880	110800	85060	55760	44900	35600	2.01629238221048	1.01170485897	0.0143791251019441	1	1.59509218844956
Com_444_pos	Neopterin	ÐÂà©ßÊ	10.38	C9H11N5O4	253.215	Organoheterocyclic compounds	ÓÐ»úÔÓ»·»¯ºÏÎï		1367	3106	3686	4509	8804	459	0.592433923903572	-0.755273840408	0.961270981613149	0.666666666666667	0.108400152462412
Com_445_pos	N-Acetyl-L-glutamic acid	N-ÒÒõ£-L-¹È°±õ£°·	0.71	C7H11NO5	189.166	Amino Acid And Its Derivatives	°±»ùËá¼°ÆäÑÜÉúÎï	"1188-37-0"	2090000	1303000	1261000	2770000	2313000	2037000	0.653651685393258	-0.613406030448	0.0938265759541279	0.888888888888889	1.35037168317044
Com_446_pos	Metanephrine	¼ä¼×ÉöÉÏÏÙËØ	15.12	C10H15NO3	197.231	Phenols And Its Derivatives	·ÓÀà¼°ÆäÑÜÉúÎï	"5001-33-2"	263000	349500	246900	493800	145300	368000	0.85334127693377	-0.228805260645	0.905896346784402	0.666666666666667	0.116163870908291
Com_447_pos	Ethambutol	ÒÒ°·¶¡´¼	0.81	C10H24N2O2	204.31	Amines	°·Àà	"74-55-5"	30890	52490	31290	57260	48010	41580	0.780864828055839	-0.356855263257	0.263055459104603	0.777777777777778	1.00181474054263
Com_448_pos	Melamine	Èý¾ÛÇè°·	0.9	C3H6N6	126.12	Others	ÆäËü	"108-78-1"	97370	72830	108600	104000	88300	85530	1.0034913436274	0.00502817169835	0.96398906305796	0.555555555555556	0.135691916337988
Com_449_pos	Tubercidin	É±½áºË¾úËØ	2.153	C11H14N4O4	266.25	Others	ÆäËü	"69-33-0"	209000	301200	299200	403900	301100	211900	0.882757116370378	-0.179911548531	0.666382703748343	0.666666666666667	0.406134712498834
Com_44_neg	N-Propionylglycine	±û¸Ê°±Ëá	2.08	C5H9NO3	131.13	Amino Acid And Its Derivatives	°±»ùËá¼°ÆäÑÜÉúÎï	"21709-90-0"	34090	27110	31650	18390	20530	9529	1.91644822390555	0.938435021815	0.0907995477105972	1	1.43453453983699
Com_450_pos	1,4-Naphthoquinone	1,4-ÝÁõ«	1.082	C10H6O2	158.153	Others	ÆäËü	"130-15-4"	129700	89190	127200	181100	167900	145300	0.700161845033381	-0.514239649918	0.0751764423742927	1	1.40688155044771
Com_451_pos	Nebularine	9-(¦Â-D-ß»à«ºËÌÇ)àÑßÊ	9.81	C10H12N4O4	252.227	Nucleotide And Its Derivates	ºËÜÕËá¼°ÆäÑÜÉúÎï	"550-33-4"	3232	7081	4419	4299	5601	5098	0.982264301906921	-0.025816826207	0.809404488353396	0.555555555555556	0.242168563431068
Com_452_pos	Isophorone	Òì·ð¶ûÍª	0.71	C9H14O	138.207	Ketones	ÍªÀà	"78-59-1"	47220	39070	45770	57710	37240	43050	0.95695652173913	-0.0634747159402	0.844375954774708	0.555555555555556	0.194262233134731
Com_453_pos	Gly-Tyr-Ala	¸Ê°±Ëá-ÀÒ°±Ëá-±û°±Ëá	4.16	C14H19N3O5	309.318	Amino Acid And Its Derivatives	°±»ùËá¼°ÆäÑÜÉúÎï	"112898-27-8"	29490	27100	39270	48940	37620	31500	0.811960020328646	-0.300519401829	0.296554793969632	0.777777777777778	0.908885135078767
Com_454_pos	1,4-Diaminobutane	¸¯°·	0.699	C4H12N2	88.15	Polyamine	¶à°·	"110-60-1"	933500	1127000	967100	1039000	1076000	855900	1.01908512571948	0.0272745670326	0.834781812206904	0.444444444444444	0.263861397986867
Com_455_pos	L-Kynurenine	L-È®Äò°±Ëá	3.821	C10H12N2O3	208.21	Amino Acid And Its Derivatives	°±»ùËá¼°ÆäÑÜÉúÎï	"2922-83-0"	2180000	2196000	2614000	2264000	1379000	1002000	1.5048439181916	0.589613858993	0.18498084254304	0.777777777777778	1.20901887179705
Com_456_pos	Phenylacetylglycine	N-±½»ùÒÒõ£¸Ê°±Ëá	6.322	C10H11NO3	193.2	Amino Acid And Its Derivatives	°±»ùËá¼°ÆäÑÜÉúÎï	"500-98-1"	524500	401100	594700	133500	216600	161100	2.9739827856025	1.57239629662	0.00432881295369136	1	1.66872200633491
Com_457_pos	3-Ureidopropionate	3-õ£ëå±ûËá	1.07	C4H8N2O3	132.12	Organic Acid And Its Derivatives	ÓÐ»úËá¼°ÆäÑÜÉúÎï	"462-88-4"	2471000	3018000	2452000	3191000	4015000	2807000	0.793069010286627	-0.334481684864	0.156965012498533	0.888888888888889	1.18446356253556
Com_458_pos	Methyl nicotinate	ÑÌËá¼×õ¥	5.678	C7H7NO2	137.14	Vitamins	Î¬ÉúËØ	"93-60-7"	384900	238000	508200	276600	467800	265600	1.11990099009901	0.163371189955	0.742805327538984	0.555555555555556	0.315553277564818
Com_459_pos	Methyl (indol-3-yl)acetate	ßÅßá-3-ÒÒËá¼×õ¥	9.373	C11H11NO2	189.21	Indole And Its Derivatives	ßÅßá¼°ÆäÑÜÉúÎï	"1912-33-0"	10280	14820	18130	7030	12940	9097	1.48725358654144	0.57265065738	0.173302159909831	0.888888888888889	1.12217374100969
Com_45_neg	O-Desmethylnaproxen	(S)-2-(6-ôÇ»ù-2-ÝÁ)±ûËá	11.86	C13H12O3	216.233	Benzene and substituted derivatives	±½¼°ÆäÑÜÉúÎï	"52079-10-4"	89030	105200	106000	16440	13360	7755	7.99440820130475	2.99899123988	0.00783150819828132	1	1.719072981596
Com_460_pos	LysoPC 18:0	ÈÜÑªÁ×Ö¬õ£µ¨¼î 18:0	13.8	C26H54NO7P	523.36	Phospholipid	Á×Ö¬		28930000	25520000	22220000	35760000	52970000	14780000	0.740701381509033	-0.43303606686	0.685999561515554	0.666666666666667	0.424741423876037
Com_461_pos	D-Glucosamine	D-°±»ùÆÏÌÑÌÇ	0.72	C6H13NO5	179.172	Amino Acid And Its Derivatives	°±»ùËá¼°ÆäÑÜÉúÎï	"3416-24-8"	30100	9999	25610	36220	39060	20690	0.684682713347921	-0.546492506705	0.339917039454438	0.777777777777778	0.85934093786698
Com_462_pos	Pseudouridine	¼ÙÄòÜÕ	1.46	C9H12N2O6	244.201	Nucleotide And Its Derivates	ºËÜÕËá¼°ÆäÑÜÉúÎï	"1445-07-4"	9128	7387	14720	15010	9640	18210	0.728768082127858	-0.456468320111	0.306403427978611	0.888888888888889	0.913989340478732
Com_463_pos	O-Acetyl-L-carnitine	ÒÒõ£»ù-L-Èâ¼î	1.45	C9H17lNO4	203.236	Carnitine	Èâ¼îÀà	"3040-38-8"	2276000	1722000	2141000	2689000	2651000	2683000	0.765175121525614	-0.386138127418	0.0829102008690357	1	1.4986542351146
Com_464_pos	XMP	5'-Á×Ëá»ÆÔ­°±Ëá	1.43	C10H11N4O9P--	362.19	Nucleotide And Its Derivates	ºËÜÕËá¼°ÆäÑÜÉúÎï	"523-98-8"	6456	9196	6422	24440	14790	24280	0.347567312234294	-1.52463568792	0.00900759239226982	1	1.63806513972631
Com_465_pos	Tyramine	ÀÒ°·	1.98	C8H11NO	137.179	Benzene and substituted derivatives	±½¼°ÆäÑÜÉúÎï	"51-67-2"	108900	111900	108700	159500	93350	82610	0.982233351219221	-0.0258622855676	0.913927616336655	0.666666666666667	0.131436342790723
Com_466_pos	2-Phenylethylamine	2-±½ÒÒ°·	4.56	C8H11N	121.18	Polyamine	¶à°·	"64-04-0"	222500	241700	205300	1844000	224800	3540000	0.119365996291542	-3.06653617929	0.188756746763646	0.888888888888889	1.23286603691789
Com_467_pos	Dibutyl phthalate	ÁÚ±½¶þ¼×Ëá¶þ¶¡õ¥	13.61	C16H22O4	278.34	Organic Acid And Its Derivatives	ÓÐ»úËá¼°ÆäÑÜÉúÎï	"84-74-2"	382400	360300	304500	393800	332600	380400	0.94615106613661	-0.0798575466647	0.541842556405689	0.666666666666667	0.566875357386204
Com_468_pos	Dl-Threitol	ËÕÌÇ´¼	0.69	C4H10O4	122.12	Sugar Alcohols	ÌÇ´¼	"7493-90-5"	10590000	5084000	4314000	8953000	8385000	8268000	0.780598297274076	-0.35734777907	0.357043026777249	0.666666666666667	0.897866001376105
Com_469_pos	Dl-Tropic acid	ÍÐÆ·Ëá	4.09	C9H10O3	166.174	Organic Acid And Its Derivatives	ÓÐ»úËá¼°ÆäÑÜÉúÎï	"28845-94-5"	11850000	10850000	12300000	12410000	11570000	8761000	1.06899605998595	0.0962565357065	0.555917552315792	0.555555555555556	0.567795378823322
Com_46_neg	Nelarabine	ÄÎÀ­±õ	4.11	C11H15N5O5	297.267	Others	ÆäËü	"121032-29-9"	29030	32700	36370	57380	69060	44150	0.575063016589484	-0.798208036674	0.0347207393858191	1	1.54959206762625
Com_470_pos	D-Myo-inositol 4-monophosohate	D-ÏËÎ¬´¼-4-Á×Ëá	0.92	C6H13O9P	260.136	Alcohols and polyols	´¼Àà¼°Æä¶àÔª´¼	"46495-39-0"	3944000	3450000	5382000	4517000	5183000	3338000	0.979904893388557	-0.0292863624912	0.91246610536894	0.444444444444444	0.116302010210245
Com_471_pos	Pantothenic acid	D-·ºËá	4.57	C9H17NO5	219.235	Vitamins	Î¬ÉúËØ	"79-83-4"	3098000	3250000	3454000	3757000	3970000	2530000	0.955640050697085	-0.0654607767448	0.867325992955804	0.666666666666667	0.189172463279089
Com_472_pos	Ergosta-5,7,9(11),22-Tetraen-3-beta-Ol	È¥ÇâÂó½Ç¹Ì´¼	11.13	C28H42O	394.632	Hormones	¼¤ËØ	"516-85-8"	2101000	3261000	3445000	4164000	5803000	5797000	0.558678000507485	-0.839911083587	0.0418349272635298	1	1.47940362540508
Com_473_pos	Ergosterol	Âó½Ç¹Ì´¼	11.13	C28H44O	396.648	Hormones	¼¤ËØ	"57-87-4"	34510	50970	65520	82430	125400	117700	0.463858937732313	-1.108241955	0.0310422168438064	1	1.5239132125656
Com_474_pos	Ergothioneine	Âó½ÇÁòÒò	1.03	C9H15N3O2S	229.299	Organic Acid And Its Derivatives	ÓÐ»úËá¼°ÆäÑÜÉúÎï	"497-30-3"	41800	55990	55240	114300	1489000	976300	0.0593231508761048	-4.07526096298	0.0932793379455476	1	1.46104399521531
Com_475_pos	Estriol	´ÆÈý´¼	10.12	C18H24O3	288.381	Hormones	¼¤ËØ	"50-27-1"	92500	55990	50390	69590	107200	85980	0.756859611066712	-0.401902373542	0.263485210479361	0.777777777777778	0.976619792259305
Com_476_pos	6-Hydroxymelatonin	6-ôÇ»ùÍÊºÚËØ	18.45	C13H16N2O3	248.278	Phenolamides	·Ó°·	"2208-41-5"	76570	43850	47680	49730	36950	50910	1.22174576640744	0.288944105367	0.435666889017368	0.444444444444444	0.713135748989129
Com_477_pos	Dl-3-Hydroxynorvaline	DL-3-ôÇ»ùÕýçÓ°±Ëá	0.85	C5H11NO3	133.146	Amino Acid And Its Derivatives	°±»ùËá¼°ÆäÑÜÉúÎï	"2280-42-4"	7064000	8025000	8438000	6287000	2100000	1493000	2.38127530364372	1.25173442289	0.13182819550556	1	1.35983566152235
Com_478_pos	Punicic Acid	Ê¯ÁñËá	12.7	C18H30O2	278.43	Fatty Acyls	Ö¬·¾õ£Àà	"544-72-9"	2668000	5784000	3763000	4358000	7455000	3513000	0.797011614250294	-0.32732734721	0.515919038285917	0.666666666666667	0.599239430264169
Com_479_pos	5alpha-Pregnane-3,20-dione	5¦Á-ÔÐçÞ-3,20-¶þÍª	1.86	C21H32O2	316.478	Hormones	¼¤ËØ	"566-65-4"	124600	86830	115400	184600	151300	136700	0.691557342361405	-0.532079213561	0.0600720251735171	1	1.40326056245766
Com_47_neg	N-Oleoyl Glycine	N-ÓÍõ£¸Ê°±Ëá	14.62	C20H37NO3	339.513	Organic Acid And Its Derivatives	ÓÐ»úËá¼°ÆäÑÜÉúÎï	"2601-90-3"	1224	2072	1151	2213	3474	1757	0.59739387426115	-0.743245650708	0.135777418595309	0.888888888888889	1.2061784168705
Com_480_pos	3-Hydroxy-DL-kynurenine	3-ôÇ»ù-DL-È®ÄòËØ	9.78	C10H12N2O4	224.213	Ketones	ÍªÀà	"484-78-6"	60110	59900	55650	62050	54010	66280	0.963365142042338	-0.0538453718266	0.639571946810163	0.666666666666667	0.44839697530463
Com_481_pos	L-Carnitine	×óÐýÈâ¼î	0.87	C7H15NO3	161.2	Carnitine	Èâ¼îÀà	"541-15-1"	16790000	16190000	16310000	21330000	20820000	15690000	0.852178423236514	-0.23077257128	0.265102195135098	0.666666666666667	1.06768468897367
Com_482_pos	Inosine	¼¡ÜÕ	2.826	C10H12N4O5	268.23	Nucleotide And Its Derivates	ºËÜÕËá¼°ÆäÑÜÉúÎï	"58-63-9"	118000000	124900000	78300000	117300000	121000000	82300000	1.00187149095446	0.00269746736277	0.984220877931115	0.555555555555556	0.244674785470241
Com_483_pos	Hydrocortisone	Çâ»¯¿ÉµÄËÉ	8.433	C21H30O5	362.46	Hormones	¼¤ËØ	"50-23-7"	5579	5211	3724	6147	6069	6761	0.764820572271697	-0.386806765194	0.144796297126274	1	1.29788905351128
Com_484_pos	Nicotinic Acid	ÑÌËá	1.478	C6H5NO2	123.11	Vitamins	Î¬ÉúËØ	"59-67-6"	4476000	4331000	6132000	8311000	9004000	7427000	0.603791124403848	-0.727878545178	0.0263181422087546	1	1.58565953129234
Com_485_pos	Nicotinamide	ÑÌõ£°·	1.539	C6H6N2O	122.12	Vitamins	Î¬ÉúËØ	"98-92-0"	39060000	32180000	43490000	41280000	34950000	24380000	1.1403439021966	0.189468974542	0.468113351576648	0.666666666666667	0.669344800141771
Com_486_pos	Pregnenolone	ÔÐÏ©´¼Íª	12.19	C21H32O2	316.48	Hormones	¼¤ËØ	"145-13-1"	87640	191700	111300	245600	419300	217400	0.44275189844724	-1.17542960186	0.0554907006765742	1	1.41359471151273
Com_487_pos	Triethyl phosphate	Á×ËáÈýÒÒõ¥	7.89	C6H15O4P	182.155	Organic Acid And Its Derivatives	ÓÐ»úËá¼°ÆäÑÜÉúÎï	"78-40-0"	203100	159700	163600	188600	202000	205100	0.883666274970623	-0.178426470008	0.22787467089215	0.777777777777778	1.09830041287226
Com_488_pos	Trimethyllysine	Èý¼×»ùÀµ°±Ëá	1.03	C9H21N2O2	189.275	Amino Acid And Its Derivatives	°±»ùËá¼°ÆäÑÜÉúÎï	"66989-56-8"	763400	616600	520700	773700	639300	452600	1.01881432246998	0.0268911462434	0.883449377609213	0.555555555555556	0.225273264852591
Com_489_pos	Testosterone	ØºÍª	0.72	C19H28O2	288.424	Hormones	¼¤ËØ	"58-22-0"	18330	14820	8414	21890	19060	15380	0.737866145925794	-0.438568969826	0.276045456249462	0.888888888888889	0.999494824199035
Com_48_neg	Carbamoylphosphate	°±¼×»ùõ£Á×Ëá	0.86	CH2NO5P--	139.004	Organic Acid And Its Derivatives	ÓÐ»úËá¼°ÆäÑÜÉúÎï	"590-55-6"	6031000	4837000	6130000	6151000	8298000	3545000	0.944648216072024	-0.0821509204906	0.989162119313383	0.666666666666667	0.0838557347323288
Com_490_pos	Tetrahydrocorticosterone	ËÄÇâÆ¤ÖÊÍª	10.33	C21H34O4	350.492	Hormones	¼¤ËØ	"68-42-8"	7393	8003	8928	25040	4980	4721	0.700152557496906	-0.514258787167	0.95351507092142	0.666666666666667	0.066270872191142
Com_491_pos	Styrene	±½ÒÒÏ©	10.53	C8H8	104.149	Benzene and substituted derivatives	±½¼°ÆäÑÜÉúÎï	"100-42-5"	32010	39220	41060	99640	37900	107300	0.458626041496488	-1.12460981919	0.171532596977066	0.777777777777778	1.24698559294849
Com_492_pos	1-Methylhistidine	1-¼×»ù×é°±Ëá	0.84	C7H11N3O2	169.18	Amino Acid And Its Derivatives	°±»ùËá¼°ÆäÑÜÉúÎï	"332-80-9"	533500	456100	551300	285700	232200	174900	2.22416281755196	1.15326240293	0.017647084445564	1	1.64612435954403
Com_493_pos	Furfural	¿·È©	0.87	C5H4O2	96.08	Aldehydes	È©Àà	"98-01-1"	191200	150400	161500	232800	174700	139700	0.919407894736842	-0.1212230406	0.710586267753527	0.555555555555556	0.36212006854316
Com_494_pos	Vidarabine	°¢ÌÇÏÙÜÕ	2.56	C10H13N5O4	267.24	Nucleotide And Its Derivates	ºËÜÕËá¼°ÆäÑÜÉúÎï	"5536-17-4"	13670000	13240000	9248000	36560000	12200000	9746000	0.618022083205141	-0.694269705364	0.523260299204202	0.444444444444444	0.622576679974592
Com_495_pos	Isonicotinic acid	ÒìÑÌËá	1.49	C6H5NO2	123.11	Pyridine And Its Derivatives	ßÁà¤¼°ÆäÑÜÉúÎï	"55-22-1"	20260000	19200000	27550000	33630000	36580000	29300000	0.673399658325796	-0.570465105726	0.0484133066404162	1	1.48235540430984
Com_496_pos	2-Furoylglycine	N-(2-¿·õ£)¸Ê°±Ëá	0.79	C7H7NO4	169.13	Amino Acid And Its Derivatives	°±»ùËá¼°ÆäÑÜÉúÎï	"5657-19-2"	50690	39980	51020	39110	36280	39600	1.23219410383512	0.30122953735	0.114924815679919	1	1.35376647311638
Com_497_pos	Enterodiol	³¦¶þ´¼	13.08	C18H22O4	302.4	Lignans, neolignans and related compounds	Ä¾Ö¬ËØ£¬ÐÂÄ¾Ö¬ËØ¼°Ïà¹Ø»¯ºÏÎï	"80226-00-2"	2869	8808	8491	4909	16420	7352	0.703183292074893	-0.508027303028	0.543943769138053	0.444444444444444	0.553162635283815
Com_498_pos	Picolinic acid	2-ßÁà¤¼×Ëá	1.48	C6H5NO2	123.11	Organoheterocyclic compounds	ÓÐ»úÔÓ»·»¯ºÏÎï	"98-98-6"	4363000	4544000	5068000	8405000	8772000	7290000	0.571177504393673	-0.807988934391	0.00176239097883603	1	1.7039075941987
Com_499_pos	Phthalate	ÁÚ±½¶þ¼×Ëá	4.07	C8H6O4	166.13	Benzoic Acid And Its Derivatives	±½¼×Ëá¼°ÆäÑÜÉúÎï	"88-99-3"	11180000	10180000	11770000	11710000	10880000	8199000	1.07603364838092	0.105723192758	0.535732071684084	0.666666666666667	0.591451978098711
Com_49_neg	carbamaoyl asparatate	°±¼×»ùõ£Ìì¶¬°±Ëá	1.07			Amino Acid And Its Derivatives	°±»ùËá¼°ÆäÑÜÉúÎï		30250	30140	36510	33910	45330	35420	0.845107273678702	-0.242793613396	0.219389411741493	0.777777777777778	1.05083768698631
Com_4_neg	Decanoic acid	Õý¹ïËá	2.16	C10H20O2	172.265	Fatty Acyls	Ö¬·¾õ£Àà	"334-48-5"	73890	114000	96930	157000	76170	84260	0.897268689159815	-0.156388026718	0.80352124801842	0.444444444444444	0.237816601874918
Com_500_pos	Methyl Benzoate	±½¼×Ëá¼×õ¥	8.39	C8H8O2	136.15	Benzoic Acid And Its Derivatives	±½¼×Ëá¼°ÆäÑÜÉúÎï	"93-58-3"	117900	70200	77210	96230	93730	105700	0.897348305486031	-0.156260019372	0.493246891140243	0.666666666666667	0.664370790689095
Com_501_pos	L-allo-Threonine	L-±ðËÕ°±Ëá	0.87	C4H9NO3	119.12	Amino Acid And Its Derivatives	°±»ùËá¼°ÆäÑÜÉúÎï	"28954-12-3"	7484000	7562000	8117000	9098000	7415000	6656000	0.999741033277224	-0.000373658391337	0.942759893425532	0.666666666666667	0.0772239409665658
Com_502_pos	L-allo-Isoleucine	L-±ðÒìÁÁ°±Ëá	2.28	C6H13NO2	131.17	Amino Acid And Its Derivatives	°±»ùËá¼°ÆäÑÜÉúÎï	"1509-34-8"	272800000	254000000	283800000	266300000	258000000	219000000	1.09054217677923	0.125045567368	0.28346835112718	0.777777777777778	0.958053432027899
Com_503_pos	Asp-glu	L-Ìì¶¬°±õ£-L-¹È°±Ëá	0.96	C9H14N2O7	262.217	Amino Acid And Its Derivatives	°±»ùËá¼°ÆäÑÜÉúÎï	"6157-06-8"	233200	228500	234600	194400	181700	155000	1.31105253247976	0.390725493973	0.0528359485583001	1	1.57990601732259
Com_504_pos	Asp-Phe methyl ester	°¢Ë¹°ÍÌð	5.36	C14H18N2O5	294.303	Organic Acid And Its Derivatives	ÓÐ»úËá¼°ÆäÑÜÉúÎï	"22839-47-0"	322000	197300	302900	356500	369700	261200	0.832691918168929	-0.264145273177	0.369595342353392	0.777777777777778	0.801656780555032
Com_505_pos	Allopurinol	±ðàÑßÊ	2.69	C5H4N4O	136.111	Nucleotide And Its Derivates	ºËÜÕËá¼°ÆäÑÜÉúÎï	"315-30-0"	64320000	61890000	65320000	80030000	71640000	51430000	0.943032988675529	-0.0846198555181	0.78298413359489	0.666666666666667	0.288739543274609
Com_506_pos	aminoimidazole carboxamide ribonucleotide	°±»ùßäßò¼×õ£°·ºËÌÇºËÜÕËá	16.98	C9H15N4O8P	338.211	Nucleotide And Its Derivates	ºËÜÕËá¼°ÆäÑÜÉúÎï	"68984-62-3"	218400	114600	221800	514800	149200	171200	0.664272030651341	-0.590153924246	0.565294550115419	0.444444444444444	0.539001508564831
Com_507_pos	PC(16:0/16:0)	¶þ×ØéµËáÁ×Ö¬õ£µ¨¼î	18.3	C40H80NO8P	734.051	Phospholipid	Á×Ö¬	"63-89-8"	11000	10970	11000	9264	10070	17320	0.8994925519725	-0.152816759244	0.770088500261978	0.666666666666667	0.318531505392738
Com_508_pos	2-Methylsuccinic Acid	¼×»ù¶¡¶þËá	0.94	C5H8O4	132.115	Organic Acid And Its Derivatives	ÓÐ»úËá¼°ÆäÑÜÉúÎï	"498-21-5"	118600	92090	123100	52300	34870	25100	2.97310056114723	1.5719682613	0.0207370281417641	1	1.62754105629122
Com_509_pos	amino adipic acid	3-°±»ù¼º¶þËá	3.37	C6H11NO4	161.156	Organic Acid And Its Derivatives	ÓÐ»úËá¼°ÆäÑÜÉúÎï	"5427-96-3"	37260	42050	29030	69110	26770	10740	1.01613205777528	0.0230879087212	0.661305971605281	0.666666666666667	0.452572216702096
Com_50_neg	Butylmalonic acid	¶¡»ù±û¶þËá	0.7	C7H12O4	160.168	Organic Acid And Its Derivatives	ÓÐ»úËá¼°ÆäÑÜÉúÎï	"534-59-8"	9346000	7788000	8035000	10170000	9463000	7307000	0.934261321455085	-0.0981019534789	0.628875092441691	0.666666666666667	0.467324961002911
Com_510_pos	Noradrenaline	È¥¼×ÉöÉÏÏÙËØ	6.36	C8H11NO3	169.178	Hormones	¼¤ËØ	"51-41-2"	18100	15660	11590	43250	13990	22660	0.567584480600751	-0.817092952399	0.281005877419647	0.777777777777778	0.985341083953843
Com_511_pos	N-carbamoyl-L-aspartate	N-°±¼×õ£-L-Ìì¶¬°±Ëá	0.9	C5H8N2O5	176.127	Amino Acid And Its Derivatives	°±»ùËá¼°ÆäÑÜÉúÎï	"13184-27-5"	416300	558200	363200	966200	498600	488900	0.684700824077392	-0.546454346089	0.271392963386733	0.777777777777778	0.978527454027506
Com_512_pos	Dopamine HCl	ÑÎËá¶à°Í°·	1.5	C8H12ClNO2	189.64	Phenols And Its Derivatives	·ÓÀà¼°ÆäÑÜÉúÎï	"62-31-7"	123400	72070	63470	276500	234300	209900	0.359289579575413	-1.47678100122	0.0230999010972568	1	1.62583028942345
Com_513_pos	Epinephrine bitartrate	¾ÆÊ¯ËáÉöÉÏÏÙËØ	14.86	C13H19NO9	333.29	Hormones	¼¤ËØ	"51-42-3"	55170	64250	53180	94940	17390	52780	1.04536369692932	0.0640049638083	0.657606236636537	0.666666666666667	0.437701880823565
Com_514_pos	L-Serine	Ë¿°±Ëá	0.846	C3H7NO3	105.093	Amino Acid And Its Derivatives	°±»ùËá¼°ÆäÑÜÉúÎï	"56-45-1"	1389000	1648000	1405000	2340000	2019000	1749000	0.72724296005239	-0.45949066925	0.0430451530002371	1	1.48327185681216
Com_515_pos	Hypoxanthine	´Î»ÆàÑßÊ	1.509	C5H4N4O	136.11	Nucleotide And Its Derivates	ºËÜÕËá¼°ÆäÑÜÉúÎï	"68-94-0"	21150000	18500000	19340000	32850000	28370000	28890000	0.654644323604483	-0.611216809523	0.00243239312771605	1	1.6907252883218
Com_516_pos	L-Glutamate	L-¹È°±Ëá	0.886	C5H9NO4	147.129	Amino Acid And Its Derivatives	°±»ùËá¼°ÆäÑÜÉúÎï	"56-86-0"	15200000	18800000	14780000	25150000	20450000	15440000	0.799148099606815	-0.323465204038	0.279322603395218	0.888888888888889	0.97312668700673
Com_517_pos	D-2-Aminobutyric acid	D-2-°±»ù¶¡Ëá	0.947	C4H9NO2	103.12	Organic Acid And Its Derivatives	ÓÐ»úËá¼°ÆäÑÜÉúÎï	"2623-91-8"	1398000	1217000	1407000	1756000	1570000	1413000	0.848702257860308	-0.236669579327	0.113064223352032	1	1.26364170224531
Com_518_pos	DL-Norvaline	D-ÕýçÓ°±Ëá	1.068	C5H11NO2	117.15	Amino Acid And Its Derivatives	°±»ùËá¼°ÆäÑÜÉúÎï	"760-78-1"	217200000	192400000	241700000	205900000	201400000	161000000	1.14604962167869	0.196669511285	0.25160208342276	0.777777777777778	0.981872536347478
Com_519_pos	Methionine	µ°°±Ëá	1.46	C5H11NO2S	149.211	Amino Acid And Its Derivatives	°±»ùËá¼°ÆäÑÜÉúÎï	"59-51-8"	40070000	38760000	42080000	66010000	64500000	52150000	0.661940216796233	-0.595227169133	0.0236952620523251	1	1.64069124432978
Com_51_neg	Anthranilic acid	ÁÚ°±»ù±½¼×Ëá	1.44	C7H7NO2	137.14	Benzoic Acid And Its Derivatives	±½¼×Ëá¼°ÆäÑÜÉúÎï	"118-92-3"	192100	162100	228700	268500	297300	285300	0.684878392668312	-0.546080249689	0.050091946967548	1	1.55461745118316
Com_520_pos	3-Aminoisobutyric acid	3-°±»ùÒì¶¡Ëá	0.931	C4H9NO2	103.12	Amino Acid And Its Derivatives	°±»ùËá¼°ÆäÑÜÉúÎï	"144-90-1"	269700	259900	284100	465800	495300	353500	0.618971550281454	-0.692054994351	0.0387130468527159	1	1.60096362325032
Com_521_pos	Anserine	¶ì¼¡ëÄ	0.771	C10H16N4O3	240.26	Organic Acid And Its Derivatives	ÓÐ»úËá¼°ÆäÑÜÉúÎï	"584-85-0"	41450	50020	35170	75340	49210	99340	0.565634910000447	-0.82205693137	0.100857450422638	0.888888888888889	1.34337591938693
Com_522_pos	(S)-2-Aminobutanoate	L-¦Á-°±»ù¶¡Ëá	0.947	C4H9NO2	103.12	Amino Acid And Its Derivatives	°±»ùËá¼°ÆäÑÜÉúÎï	"1492-24-6"	2070000	1894000	2033000	2826000	2434000	2294000	0.793884034948372	-0.332999810974	0.0500310757405788	1	1.51150041230985
Com_523_pos	LysoPC 20:2	ÈÜÑªÁ×Ö¬õ£µ¨¼î 20:2	13.26	C28H54NO7P	547.36	Phospholipid	Á×Ö¬		15330000	5441000	5379000	23220000	8531000	3793000	0.735707855052892	-0.442795099988	0.8000098175998	0.555555555555556	0.263131028756261
Com_524_pos	1-Aminocyclopropane-1-carboxylic acid	1-°±»ù»·±ûÍéôÈËá	0.89	C4H7NO2	101.048	Amino Acid And Its Derivatives	°±»ùËá¼°ÆäÑÜÉúÎï	"22059-21-8"	635300	692100	766200	893000	735900	609300	0.935394513448307	-0.096353128226	0.672364157202195	0.555555555555556	0.40136668621705
Com_525_pos	Levodopa	×óÐý¶à°Í	1.019	C9H11NO4	197.19	Amino Acid And Its Derivatives	°±»ùËá¼°ÆäÑÜÉúÎï	"59-92-7"	140700	243200	146800	180400	171500	155100	1.04674556213018	0.0659108015209	0.939841251984668	0.666666666666667	0.1733035655773
Com_526_pos	Betaine	Ìð²Ë¼î	0.907	C5H11NO2	117.15	Organic Acid And Its Derivatives	ÓÐ»úËá¼°ÆäÑÜÉúÎï	"107-43-7"	42950000	38230000	39700000	40850000	43210000	45430000	0.933508379025407	-0.0992651229724	0.208769636506657	0.888888888888889	1.05784831019008
Com_527_pos	Choline Hydroxide	µ¨¼î	0.828	C5H15NO2	121.18	Cholines	µ¨¼îÀà	"123-41-1"	45150000	42000000	45510000	65750000	59070000	53740000	0.742943548387097	-0.428675501292	0.0231099544633655	1	1.61447103032556
Com_528_pos	S-Adenosyl-L-methionine	S-ÏÙÜÕµ°°±Ëá	0.8	C15H22N6O5S	398.44	Amino Acid And Its Derivatives	°±»ùËá¼°ÆäÑÜÉúÎï	"29908-03-0"	17550	10300	8829	24700	5671	4225	1.06020927274829	0.0843490638043	0.617148768684171	0.666666666666667	0.489111643339895
Com_529_pos	Pipecolic acid	ßßà¤¼×Ëá	1.042	C6H11NO2	129.16	Organic Acid And Its Derivatives	ÓÐ»úËá¼°ÆäÑÜÉúÎï	"535-75-1"	13830000	15010000	14430000	16370000	17990000	13950000	0.89567377354585	-0.15895473201	0.289709481973904	0.777777777777778	0.990006013569553
Com_52_neg	Alloxan	ËÄÑõà×à¤	0.7	C4H4N2O5	160.085	Organoheterocyclic compounds	ÓÐ»úÔÓ»·»¯ºÏÎï	"2244-11-3"	24670000	21820000	21720000	26350000	25690000	20140000	0.944998614574674	-0.0816158806306	0.629486673364476	0.666666666666667	0.47604310489206
Com_530_pos	Azelaic acid	ÈÉ¶þËá	7.433	C9H16O4	188.22	Fatty Acyls	Ö¬·¾õ£Àà	"123-99-9"	607400	489600	660500	660100	558800	458400	1.04781494067847	0.0673839384968	0.736286835197713	0.666666666666667	0.314272094053224
Com_531_pos	gamma-Glutamylglutamic acid	¦Ã-¹È°±õ£¹È°±Ëá	1.05	C10H16N2O7	276.243	Amino Acid And Its Derivatives	°±»ùËá¼°ÆäÑÜÉúÎï	"1116-22-9"	1054000	852600	887600	1567000	1596000	982200	0.674080864614494	-0.569006423391	0.128574073364966	0.888888888888889	1.29914888143608
Com_532_pos	beta-Nicotinamide adenine dinucleotide phosphate	ÑÌõ£°·ÏÙàÑßÊ¶þºËÜÕËáÁ×Ëá	1.03	C21H29N7O17P3	744.41	Nucleotide And Its Derivates	ºËÜÕËá¼°ÆäÑÜÉúÎï	"53-59-8"	124300	100200	140600	181500	165400	178100	0.695428571428571	-0.524025754006	0.0546877002329987	1	1.54320789177313
Com_533_pos	gamma-Nonanolactone	¦Ã-ÈÉÄÚõ¥	4.1	C9H16O2	156.222	Esters	õ¥Àà	"104-61-0"	2805000	2432000	2934000	2821000	2701000	2039000	1.08067715910594	0.111935597522	0.518718671504221	0.666666666666667	0.600693414051952
Com_534_pos	UDP-N-acetylglucosamine	Äòà×à¤¶þÁ×Ëá-N-ÒÒõ£ÆÏÌÇ°·	0.99	C17H27N3O17P2	607.354	Nucleotide And Its Derivates	ºËÜÕËá¼°ÆäÑÜÉúÎï	"528-04-1"	320000	482700	286000	362600	463800	506100	0.81703564727955	-0.291529070333	0.320334789590975	0.777777777777778	0.887916166755892
Com_535_pos	Choline Chloride	ÂÈ»¯µ¨¼î	0.83	C5H14ClNO	139.62	Cholines	µ¨¼îÀà	"67-48-1"	20960000	19840000	21460000	30780000	28610000	24960000	0.738114997036159	-0.438082491706	0.0273754716902048	1	1.61151516757797
Com_536_pos	1-Methylguanine	1-¼×»ùÄñàÑßÊ	4.03	C6H7N5O	165.153	Nucleotide And Its Derivates	ºËÜÕËá¼°ÆäÑÜÉúÎï	"938-85-2"	40230	41590	41480	84950	90690	55640	0.533120027672086	-0.907467714187	0.0574961127758155	1	1.56986962220466
Com_537_pos	1-Palmitoyl-Sn-Glycero-3-Phosphocholine	1-Ê®Áùõ£-SN-±ûÈý´¼-Á×Ëáµ¨¼î	12.52	C24H50NO7P	495.63	Phospholipid	Á×Ö¬	"17364-16-8"	37140000	27980000	31210000	44460000	43980000	17920000	0.905697630688229	-0.142898611411	0.940843314392169	0.666666666666667	0.141742879019275
Com_538_pos	1-Stearoyl-Sn-Glycerol-3-Phosphocholine	1-Ó²Ö¬õ£-SN-¸ÊÓÍ-3-Á×õ£µ¨¼î	13.78	C26H54NO7P	523.683	Phospholipid	Á×Ö¬	"19420-57-6"	20440000	17650000	15650000	24270000	37550000	11010000	0.737882740628862	-0.438536523797	0.64986995438642	0.666666666666667	0.468319701244954
Com_539_pos	2-(3,4-dimethoxyphenyl)ethanamine	2-(3,4-¶þ¼×Ñõ»ù±½»ù)ÒÒ°·	1.81	C10H15NO2	181.232	Benzene and substituted derivatives	±½¼°ÆäÑÜÉúÎï	"120-20-7"	62640000	62470000	68350000	71160000	59340000	42060000	1.12111729253593	0.164937222396	0.47089906460458	0.666666666666667	0.705652424212707
Com_53_neg	allantoate	ÄòÄÒËá	1.06	C4H8N4O4	176.131	Organic Acid And Its Derivatives	ÓÐ»úËá¼°ÆäÑÜÉúÎï		13050	12510	10910	16750	23850	18800	0.613973063973064	-0.703752731352	0.0262867506927479	1	1.58046586792219
Com_540_pos	2-(Dimethylamino)Guanosine	¶þ¼×»ùÄñÜÕ	4.57	C12H17N5O5	311.294	Nucleotide And Its Derivates	ºËÜÕËá¼°ÆäÑÜÉúÎï	"2140-67-2"	56030	47210	52960	51610	76600	32560	0.971574298687566	-0.0416037684031	0.920478680568523	0.555555555555556	0.147851818692006
Com_541_pos	1-Methylguanosine	1-¼×»ùÄñÜÕ	4.04	C11H15N5O5	297.267	Nucleotide And Its Derivates	ºËÜÕËá¼°ÆäÑÜÉúÎï	"2140-65-0"	319200	331600	394800	637800	671700	431500	0.600574382538771	-0.735585156743	0.0527847338536846	1	1.49315933847124
Com_542_pos	1-Methylnicotinamide	1-¼×»ùÑÌõ£°·	2.68	C7H9N2O+	137.159	Pyridine And Its Derivatives	ßÁà¤¼°ÆäÑÜÉúÎï	"3106-60-3"	27290000	27120000	27980000	32390000	30920000	21890000	0.967018779342723	-0.0483841880172	0.892102152059032	0.666666666666667	0.174551710911832
Com_543_pos	1-Oleoyl-Sn-Glycero-3-Phosphocholine	ÓÍõ£Á×Ëáµ¨¼î	12.82	C26H52NO7P	521.667	Phospholipid	Á×Ö¬	"19420-56-5"	195500000	17390000	36630000	268900000	12650000	5838000	0.868233885896419	-0.203844364924	0.682866244152593	0.666666666666667	0.388175482178232
Com_544_pos	L-Hydroxylysine	5-ôÇ»ù-L-Àµ°±Ëá	0.9	C6H14N2O3	163.195	Amino Acid And Its Derivatives	°±»ùËá¼°ÆäÑÜÉúÎï	"1190-94-9"	453700	384900	370000	482600	326600	267700	1.12229547776024	0.166452558459	0.506196516399072	0.666666666666667	0.643518928966295
Com_545_pos	DL-Leucine	DL-ÁÁ°±Ëá	2.3	C6H13NO2	131.173	Amino Acid And Its Derivatives	°±»ùËá¼°ÆäÑÜÉúÎï	"328-39-2"	24230000	21460000	26300000	25280000	22850000	17280000	1.10059623910717	0.138285303896	0.472899635746055	0.666666666666667	0.666827006566917
Com_546_pos	Dl-Indole-3-lactic acid	DL-ßÅßá-3-ÈéËá	4.87	C11H11NO3	205.21	Organic Acid And Its Derivatives	ÓÐ»úËá¼°ÆäÑÜÉúÎï	"832-97-3"	135000000	131200000	138400000	132000000	130300000	101000000	1.11368015414258	0.155334954143	0.31752812284482	0.888888888888889	0.961560958806985
Com_547_pos	Dl-Norleucine	DL-ÕýÁÁ°±Ëá	0.9	C6H13NO2	131.173	Amino Acid And Its Derivatives	°±»ùËá¼°ÆäÑÜÉúÎï	"616-06-8"	40750000	36610000	38820000	41850000	40830000	43030000	0.92419059740673	-0.113737683097	0.107120292841703	1	1.33200431623721
Com_548_pos	N-acetyl-glutamate	N-ÒÒõ£-¹È°±Ëá	1.67	C7H11NO5	189.166	Amino Acid And Its Derivatives	°±»ùËá¼°ÆäÑÜÉúÎï		90650	61620	68460	97970	170300	117000	0.572922885249306	-0.803587127904	0.0592802648299046	1	1.41742143653767
Com_549_pos	N-Acetylglycine	N-ÒÒõ£»ù¸Ê°±Ëá	0.9	C4H7NO3	117.103	Amino Acid And Its Derivatives	°±»ùËá¼°ÆäÑÜÉúÎï	"543-24-8"	41470000	36110000	38560000	41740000	41160000	43450000	0.919192718638702	-0.121560725129	0.153795073411136	0.888888888888889	1.24127624715345
Com_54_neg	cis-4-Hydroxy-D-proline	Ë³Ê½-4-ôÇ»ù-D-¸¬°±Ëá	2.26	C5H9NO3	131.13	Organic Acid And Its Derivatives	ÓÐ»úËá¼°ÆäÑÜÉúÎï	"2584-71-6"	800200	701500	903200	721100	736700	489800	1.23480180735264	0.304279499709	0.23513385297111	0.777777777777778	1.04155593891758
Com_550_pos	N-Acetylhistamine	ÒÒõ£»ù×é°·	2.73	C7H11N3O	153.182	Amino Acid And Its Derivatives	°±»ùËá¼°ÆäÑÜÉúÎï	"673-49-4"	92780	90150	105300	91640	105300	60700	1.11873156342183	0.161863907111	0.502024594357602	0.611111111111111	0.650474489501
Com_551_pos	N-Acetylmannosamine	N-ÒÒõ£-D-¸ÊÂ¶ÌÇ°·	1.02	C8H15NO6	221.208	Amino Acid And Its Derivatives	°±»ùËá¼°ÆäÑÜÉúÎï	"3615-17-6"	123200	125000	147600	142800	273300	76000	0.804308067465962	-0.314179904083	0.833669082607635	0.555555555555556	0.226215479115038
Com_552_pos	N-Acetylthreonine	N-ÒÒõ£»ùËÕ°±Ëá	1.74	C6H11NO4	161.156	Amino Acid And Its Derivatives	°±»ùËá¼°ÆäÑÜÉúÎï	"17093-74-2"	114087	86270	92610	150000	121900	102100	0.783334224598931	-0.352300102454	0.166644120531614	0.888888888888889	1.14634293822403
Com_553_pos	Feruloyl Putrescine	°¢Îºõ£¸¯°·	15.1	C14H20N2O3	264.32	Phenolamides	·Ó°·	"501-13-3"	425000	521800	423100	735100	190900	536300	0.936811871708952	-0.0941687364403	0.874329383239776	0.666666666666667	0.159595187776867
Com_554_pos	N-Formylkynurenine	N¡¯-¼×õ£»ùÈ®Äò°±Ëá	4.2	C11H12N2O4	236.224	Organic Acid And Its Derivatives	ÓÐ»úËá¼°ÆäÑÜÉúÎï	"1022-31-7"	270400	236100	279800	338400	192900	73170	1.30080897315003	0.379409114459	0.4294890887715	0.666666666666667	0.777662238882667
Com_555_pos	Tryptamine	É«°·	5.33	C10H12N2	160.22	Indole And Its Derivatives	ßÅßá¼°ÆäÑÜÉúÎï	"61-54-1"	24190	27060	20180	47580	19670	45260	0.634876899831126	-0.65545120886	0.306517938985713	0.666666666666667	0.958583666425286
Com_556_pos	L-Lysinamide	Àµ°±õ£°·	4.91	C6H15N3O	145.2	Amino Acid And Its Derivatives	°±»ùËá¼°ÆäÑÜÉúÎï	"32388-19-5"	10430000	9583000	10600000	10090000	10230000	7202000	1.1123101518785	0.153559119166	0.413642972456081	0.777777777777778	0.787023807914564
Com_557_pos	N-Acetyl-5-hydroxytryptamine	N-ÒÒõ£»ùÎåôÇÉ«°·	2.63	C12H14N2O2	218.25	Indole And Its Derivatives	ßÅßá¼°ÆäÑÜÉúÎï	"1210-83-9"	1193000	637700	1147000	284400	91380	105100	6.19218931958077	2.63044958102	0.0163627325613266	1	1.61722718202197
Com_558_pos	Caffeylalcohol	¿§·È´¼	2.28	C20H28O3	316.4	Organoheterocyclic compounds	ÓÐ»úÔÓ»·»¯ºÏÎï	"469-83-0"	195000	129900	159400	142400	117600	112400	1.30048335123523	0.379047930043	0.152918486661119	0.888888888888889	1.19263942943064
Com_559_pos	Phosphoethanolamine	Á×ËáÒÒ´¼°·	0.86	C2H8NO4P	141.063	Organic Acid And Its Derivatives	ÓÐ»úËá¼°ÆäÑÜÉúÎï	"1071-23-4"	1456000	1133000	1393000	1415000	1554000	1106000	0.977177914110429	-0.0333068382853	0.889840341341711	0.555555555555556	0.134735540473521
Com_55_neg	cholesteryl sulfate	µ¨çÞ´¼ÁòËáÑÎ	0.94	C27H46O4S	466.717	Hormones	¼¤ËØ	"1256-86-6"	179900	150800	112800	185300	149100	153600	0.908811475409836	-0.137947043262	0.526436153922733	0.666666666666667	0.611063591121079
Com_560_pos	Calcium phosphorylcholine chloride	ÂÈ»¯Á×õ£µ¨¼î¸ÆÑÎ	0.87	C5H13NO4P.Ca.Cl	257.666	Cholines	µ¨¼îÀà	"4826-71-5"	53990000	51920000	52100000	46560000	42310000	35740000	1.2680362731723	0.342596015491	0.0843237800034157	1	1.48118101696912
Com_561_pos	Pyridoxine O-Glucoside	ßÁ¶ß´¼ÆÏÌÑÌÇÜÕ	0.99	C14H21NO8	331.127	Pyridine And Its Derivatives	ßÁà¤¼°ÆäÑÜÉúÎï		452300	176300	599000	568000	494800	377900	0.852085791629069	-0.230929400438	0.553130298290888	0.555555555555556	0.584219819660177
Com_562_pos	N-Methyl-a-aminoisobutyric acid	N-¼×»ù-¦Á-°±»ùÒì¶¡Ëá	1.22	C5H11NO2	117.146	Organic Acid And Its Derivatives	ÓÐ»úËá¼°ÆäÑÜÉúÎï	"2566-34-9"	126100000	117000000	138300000	127900000	116100000	84010000	1.16276942776135	0.217565044873	0.327062273029108	0.777777777777778	0.909735451582628
Com_563_pos	Niflumic Acid	·úÄáËá	15.12	C13H9F3N2O2	282.218	Others	ÆäËü	"4394-00-7"	1850000	2269000	1869000	3163000	870000	2389000	0.932419806913734	-0.100948443667	0.895090604531329	0.666666666666667	0.135507731098016
Com_564_pos	N¦Å-(1-Carboxymethyl)-L-lysine	N¦Å-(1-ôÈ¼×»ù)-L-Àµ°±Ëá	0.84	C8H16N2O4	204.224	Amino Acid And Its Derivatives	°±»ùËá¼°ÆäÑÜÉúÎï	"5746-04-3"	492500	527900	496200	860400	802400	556100	0.683491820271306	-0.549004022491	0.111600853156457	1	1.40567966320905
Com_565_pos	Oxymetazoline	ôÇ¼×ßòßø	5.06	C16H24N2O	260.375	Benzene and substituted derivatives	±½¼°ÆäÑÜÉúÎï	"1491-59-4"	7736000	1260000	1065000	1924000	4640000	1484000	1.25012425447316	0.32207149681	0.917328477284791	0.666666666666667	0.152147408527785
Com_566_pos	N¦Å,N¦Å,N¦Å-trimethyllysine	N¦Å,N¦Å,N¦Å-Èý¼×»ùÀµ°±Ëá	0.76	C9H20N2O2	188.267	Amino Acid And Its Derivatives	°±»ùËá¼°ÆäÑÜÉúÎï	"19253-88-4"	4615000	3061000	2960000	6117000	5073000	4391000	0.682626275592067	-0.550832147288	0.09341779135489	0.888888888888889	1.3256547917781
Com_567_pos	19-Norethisterone	È²ÅµÍª	15.11	C20H26O2	298.419	Others	ÆäËü	"68-22-4"	38890	61430	49190	97220	19770	64070	0.825748370705843	-0.276225876973	0.977374827352241	0.666666666666667	0.05240152941399
Com_568_pos	N-Methyl-L-arginine hydrochloride	N'-µ¥¼×»ù-L-¾«°±ËáÑÎËáÑÎ	0.95	C7H16N4O2	188.23	Amino Acid And Its Derivatives	°±»ùËá¼°ÆäÑÜÉúÎï	"156706-47-7"	230800	169100	167400	149800	155400	123800	1.32237762237762	0.403134216284	0.107801693152041	1	1.29257460589945
Com_569_pos	N-Tetradecanamide	N-ÕýÊ®ËÄÍé»ùï§	13.59	C14H29NO	227.386	Fatty Acyls	Ö¬·¾õ£Àà	"638-58-4"	420600	494600	456200	897700	230200	537800	0.823317524164015	-0.280479160971	0.906965177659157	0.666666666666667	0.121592685451013
Com_56_neg	8(R)-Hydroxy-(5Z,9E,11Z,14Z)-eicosatetraenoic acid	8(R)-ôÇ»ù¶þÊ®Ì¼ËÄÏ©Ëá	13.08	C20H32O3	320.466	Eicosanoid	Ñõ»¯Ö¬ÖÊ	"105500-09-2"	12500	28620	13280	25220	61400	32510	0.456644002350374	-1.13085821011	0.104287850709238	0.888888888888889	1.27415265932013
Com_570_pos	P-Coumaroyl Agmatine	¶ÔÏã¶¹õ£»ùëÒ¶¡°·	12.1	C14H20N4O2	276.334	Phenolamides	·Ó°·	"7295-86-5"	479800	525600	455600	544100	699900	556300	0.811531411431428	-0.301281157552	0.109915332659893	1	1.31697435226584
Com_571_pos	3-Methylxanthine	3-¼×»ù»ÆàÑßÊ	1.83	C6H6N4O2	166.14	Purines and purine derivatives	àÑßÊ¼°ÆäÑÜÉúÎï	"1076-22-8"	39940	21540	45680	48470	34240	28360	0.964796974880706	-0.0517027112101	0.841663494498964	0.444444444444444	0.208250950665125
Com_572_pos	5,6-Dihydro-5-methyluracil	5,6-¶þÇâÐØÏÙà×à¤	0.69	C5H8N2O2	128.13	Pyrimidines and pyrimidine derivatives	à×à¤¼°ÆäÑÜÉúÎï	"696-04-8"	1757000	1641000	1705000	1627000	1667000	1133000	1.15269934492885	0.205016268287	0.335948913368644	0.888888888888889	0.933554318185885
Com_573_pos	N-Methylnicotinamine	N-¼×»ùÑÌõ£°·	1.82	C7H8N2O	136.15	Pyridine And Its Derivatives	ßÁà¤¼°ÆäÑÜÉúÎï	"114-33-0"	123100	124200	134100	139100	96450	90730	1.16893465734952	0.225194286454	0.321561800935428	0.666666666666667	0.946710177315402
Com_574_pos	Sphinganine	ÇÊ°±´¼	10.37	C18H39NO2	301.513	Phospholipid	Á×Ö¬	"764-22-7"	398300	427400	445200	473600	450000	489300	0.899497487437186	-0.152808843279	0.0636313772602511	1	1.40323833821309
Com_575_pos	Phloretate	¶ÔôÇ»ù±½±ûËá	4.05	C9H10O3	166.177	Fatty Acyls	Ö¬·¾õ£Àà	"501-97-3"	69090000	63450000	73400000	73140000	67530000	52110000	1.06826434277415	0.0952686871199	0.555100674146135	0.666666666666667	0.562377142312043
Com_576_pos	Alpha-Linolenic acid	¦Á-ÑÇÂéËá	12.64	C18H30O2	278.435	Eicosanoid	Ñõ»¯Ö¬ÖÊ	"463-40-1"	1470000	2942000	1939000	2235000	3822000	1870000	0.801185820613094	-0.319791206328	0.506500886920449	0.666666666666667	0.612610047462057
Com_577_pos	3-Methylindole	3-¼×»ùßÅßá	4.87	C9H9N	131.177	Indole And Its Derivatives	ßÅßá¼°ÆäÑÜÉúÎï	"83-34-1"	1593000	1451000	1631000	1604000	1530000	1108000	1.1020744931636	0.140221744132	0.451844670302629	0.666666666666667	0.723034321245661
Com_578_pos	isoleucine	ÒìÁÁ°±Ëá	2.11	C6H13NO2	131.17	Amino Acid And Its Derivatives	°±»ùËá¼°ÆäÑÜÉúÎï	"73-32-5"	385200000	385700000	404600000	422100000	415600000	350900000	0.988978630321386	-0.0159887470703	0.907748595174704	0.666666666666667	0.134088601709303
Com_579_pos	Creatinine	¼¡Ëáôû	0.898	C4H7N3O	113.12	Organic Acid And Its Derivatives	ÓÐ»úËá¼°ÆäÑÜÉúÎï	"60-27-5"	70850	54840	79290	61300	52870	61950	1.16386554621849	0.218924402741	0.325843213954151	0.777777777777778	0.910749819303392
Com_57_neg	6-Phospho-D-glucono-1,5-lactone	6-Á×Ëá-ÆÏÌÑÌÇ-1,5-ÄÚõ¥	0.97	C6H11O9P	258.12	Sugar Acids And Its Derivatives	ÌÇËá¼°ÆäÑÜÉúÎï	"2641-81-8"	233400	164600	198000	311900	208600	162400	0.872748572265339	-0.196362003221	0.645339969947509	0.555555555555556	0.436402680000356
Com_580_pos	L-Citrulline	L-¹Ï°±Ëá	0.89	C6H13N3O3	175.19	Amino Acid And Its Derivatives	°±»ùËá¼°ÆäÑÜÉúÎï	"372-75-8"	1540000	1705000	1762000	2139000	1787000	1160000	0.984467164766024	-0.0225850066064	0.945673822396953	0.666666666666667	0.11707946301301
Com_581_pos	L-Leucine	L-ÁÁ°±Ëá	2.32	C6H13NO2	131.17	Amino Acid And Its Derivatives	°±»ùËá¼°ÆäÑÜÉúÎï	"61-90-5"	464000000	434300000	479500000	448000000	437000000	374000000	1.09436060365369	0.130088200087	0.241933348740154	0.777777777777778	1.0353261447477
Com_582_pos	Urocanic acid	Äò¿¯Ëá	1.04	C6H6N2O2	138.12	Organic Acid And Its Derivatives	ÓÐ»úËá¼°ÆäÑÜÉúÎï	"104-98-3"	1999000	1391000	2056000	1297000	2130000	1050000	1.21643958007594	0.28266466414	0.417944256685221	0.666666666666667	0.738802730257367
Com_583_pos	D-Glutamine	D-¹È°±õ£°·	0.86	C5H10N2O3	146.14	Amino Acid And Its Derivatives	°±»ùËá¼°ÆäÑÜÉúÎï	"5959-95-5"	170100000	161700000	171700000	163800000	164500000	170100000	1.01023274478331	0.0146877098701	0.679284900135945	0.611111111111111	0.43377064999406
Com_584_pos	L-Ornithine	Äñ°±Ëá	0.762	C5H12N2O2	132.16	Amino Acid And Its Derivatives	°±»ùËá¼°ÆäÑÜÉúÎï	"70-26-8"	9833000	11310000	9307000	12050000	14760000	10400000	0.818328406342381	-0.289248162332	0.191218489771293	0.888888888888889	1.1294258685165
Com_585_pos	LysoPE 18:2	ÈÜÑªÁ×Ö¬õ£ÒÒ´¼°· 18:2	12.08	C23H44NO7P	477.6	Phospholipid	Á×Ö¬		2209000	780100	692300	6610000	1430000	595600	0.426305062763444	-1.23004190616	0.560938703925349	0.555555555555556	0.554129683740986
Com_586_pos	LysoPC 10:0	ÈÜÑªÁ×Ö¬õ£µ¨¼î (1-õ£»ù10:0)	6.25	C18H38NO7P	411.3	Phospholipid	Á×Ö¬		347200	155600	285700	363400	105200	68960	1.46681300692016	0.552684964274	0.368457673968436	0.666666666666667	0.82601511305921
Com_587_pos	Octadeca-11E,13E,15Z-trienoic acid	Ê®°ËÌ¼-9E,13E,15Z-ÈýÏ©Ëá	13.5	C18H30O2	278.2	Fatty Acyls	Ö¬·¾õ£Àà	"25575-00-2"	484500	669600	744800	890400	529000	689700	0.900336636480015	-0.151463567918	0.645411052266896	0.666666666666667	0.434294902220051
Com_588_pos	2-Hydroxy-6-Aminopurine	2-ôÇ»ù-6-°±»ùàÑßÊ	2.76	C5H5N5O	151.126	Nucleotide And Its Derivates	ºËÜÕËá¼°ÆäÑÜÉúÎï	"3373-53-3"	28800000	28200000	34190000	26070000	36180000	16360000	1.16003053046686	0.214162775675	0.488113692396878	0.666666666666667	0.673163808518399
Com_589_pos	N-Acetyl-Dl-glutamic acid	N-ÒÒõ£-DL-¹È°±Ëá	1.84	C7H11NO5	189.166	Amino Acid And Its Derivatives	°±»ùËá¼°ÆäÑÜÉúÎï	"5817-08-3"	154300	178000	189000	258100	355600	218500	0.626411920211488	-0.674816428449	0.0710856143296895	1	1.44877657263826
Com_58_neg	6-Phospho-D-gluconate	6-Á×ËáÆÏÌÑÌÇËá	0.98	C6H13O10P	276.135	Sugar Acids And Its Derivatives	ÌÇËá¼°ÆäÑÜÉúÎï	"921-62-0"	288600	233000	236400	471000	390300	273300	0.668076855279394	-0.581914015612	0.123609898460494	0.888888888888889	1.30462235135512
Com_590_pos	N6-Succinyl Adenosine	N6-çúçêõ£ÏÙÜÕ	4.54	C14H17N5O8	383.313	Nucleotide And Its Derivates	ºËÜÕËá¼°ÆäÑÜÉúÎï	"4542-23-8"	7430000	5344000	8512000	7178000	8172000	3798000	1.11165656987675	0.152711157251	0.645015752526912	0.666666666666667	0.433125567647342
Com_591_pos	N-Acetyl-L-histidine	N-ÒÒõ£-L-×é°±Ëá	1.0	C8H11N3O3	197.191	Amino Acid And Its Derivatives	°±»ùËá¼°ÆäÑÜÉúÎï	"2497-02-1"	173900	418600	172000	250200	251300	240100	1.03087918015102	0.0438752576226	0.852097421075299	0.666666666666667	0.235856030679713
Com_592_pos	2-Phenylglycine	DL-±½¸Ê°±Ëá	2.78	C8H9NO2	151.163	Amino Acid And Its Derivatives	°±»ùËá¼°ÆäÑÜÉúÎï	"2835-06-5"	31630000	30170000	35350000	26540000	36190000	17040000	1.21787639463457	0.284367717894	0.385407456971489	0.666666666666667	0.839166510795001
Com_593_pos	N-Acetyl-L-leucine	N-ÒÒõ£-L-ÁÁ°±Ëá	1.04	C8H15NO3	173.21	Amino Acid And Its Derivatives	°±»ùËá¼°ÆäÑÜÉúÎï	"1188-21-2"	151300	185200	243200	332000	249100	193000	0.748869655083323	-0.417213463425	0.24629691933222	0.888888888888889	0.990212898552974
Com_594_pos	O-Acetyl-L-homoserine	O-ÒÒõ£»ù-L-¸ßË¿°±Ëá	1.0	C6H11NO4	161.16	Amino Acid And Its Derivatives	°±»ùËá¼°ÆäÑÜÉúÎï		4702000	4399000	4950000	5768000	5429000	4407000	0.900474237375032	-0.151243093762	0.350811552358702	0.777777777777778	0.863083119270794
Com_595_pos	NG,NG-Dimethyl-L-arginine	N,N-¶þ¼×»ù¾«°±Ëá	0.93	C8H20Cl2N4O2	202.254	Amino Acid And Its Derivatives	°±»ùËá¼°ÆäÑÜÉúÎï	"220805-22-1"	445100	505500	517800	754000	635700	445200	0.80026159463731	-0.321456420393	0.322630144739658	0.777777777777778	0.931055110365264
Com_596_pos	Cytarabine	°¢ÌÇ°ûÜÕ	1.0	C9H13N3O5	243.22	Nucleotide And Its Derivates	ºËÜÕËá¼°ÆäÑÜÉúÎï	"147-94-4"	476800	297500	378600	386900	194800	148400	1.5790987535954	0.659101397207	0.200634843263501	0.777777777777778	1.12266686403188
Com_597_pos	Cuminaldehyde	¿ÝÜøÈ©	4.06	C10H12O	148.2	Prenol lipids	Ï©´¼õ¥	"122-03-2"	2187000	1905000	2303000	2215000	2121000	1615000	1.07460930935977	0.103812241305	0.538924615032212	0.666666666666667	0.572012027508131
Com_598_pos	2-Deoxy-D-galactose	2-ÍÑÑõ-D-°ëÈéÌÇ	0.69	C6H12O5	164.156	Carbohydrates And Its Derivatives	ÌÇÀà¼°ÆäÑÜÉúÎï	"1949-89-9"	129600	65410	56420	150800	119900	94710	0.688076407323281	-0.539359317248	0.237254370274862	0.777777777777778	1.04556004950565
Com_599_pos	dAMP	2'-ÍÑÑõÏÙÜÕ-5'-µ¥Á×Ëá	1.47	C10H14N5O6P	331.222	Nucleotide And Its Derivates	ºËÜÕËá¼°ÆäÑÜÉúÎï	"653-63-4"	50200	39740	19640	138800	109400	379200	0.174657315906917	-2.51740102042	0.0281970810914393	1	1.52817144263011
Com_59_neg	acetoacetate	ÒÒõ£ÒÒËá	1.69	C4H6O3	102.089	Organic Acid And Its Derivatives	ÓÐ»úËá¼°ÆäÑÜÉúÎï	"541-50-4"	13000	7199	8536	40820	20720	15390	0.373521383075523	-1.42073725917	0.063367455600925	1	1.42311759424903
Com_5_neg	12(S)-HETE	12-ôÇ¶þÊ®ÍéËÄÏ©Ëá	13.03	C20H32O3	320.466	Eicosanoid	Ñõ»¯Ö¬ÖÊ	"54397-83-0"	8031	17530	10760	17150	39240	20210	0.474164490861619	-1.07654046829	0.0988068040885814	0.888888888888889	1.28853845561182
Com_600_pos	2-Methylbutyroylcarnitine	2-¼×»ù¶¡õ£Èâ¶¾¼î	5.45	C12H23NO4	245.315	Fatty Acyls	Ö¬·¾õ£Àà	"31023-25-3"	3255000	1573000	3373000	698500	294600	630100	5.05236569738788	2.33695906722	0.0116935636909617	1	1.60311047388166
Com_601_pos	L-2-Aminoadipic acid	°±»ù¼º¶þËá	0.91	C6H11NO4	161.156	Organic Acid And Its Derivatives	ÓÐ»úËá¼°ÆäÑÜÉúÎï	"542-32-5"	195000	122500	167700	137300	99360	69900	1.58272442588727	0.662410084272	0.123094052848722	0.888888888888889	1.24695617007613
Com_602_pos	2-Aminooctanoic acid	2-°±»ùÐÁËá	1.03	C8H17NO2	159.226	Organic Acid And Its Derivatives	ÓÐ»úËá¼°ÆäÑÜÉúÎï	"2187-07-7"	31060	51190	44470	77750	37700	24340	0.906502611059446	-0.141616919422	0.994081523940639	0.555555555555556	0.0815214813296635
Com_603_pos	2,6-Dimethylaniline	2,6-¶þ¼×»ù±½°·	4.07	C8H11N	121.18	Benzene and substituted derivatives	±½¼°ÆäÑÜÉúÎï	"87-62-7"	431200	356400	478800	462400	403500	341900	1.04851796655075	0.0683515824947	0.718140837762091	0.666666666666667	0.337950479099687
Com_604_pos	2-(Formylamino)Benzoic Acid	2-(¼×õ£°±»ù)±½¼×Ëá	4.07	C8H7NO3	164.138	Benzoic Acid And Its Derivatives	±½¼×Ëá¼°ÆäÑÜÉúÎï	"3342-77-6"	117800000	107400000	125100000	125200000	114700000	87880000	1.06870461895174	0.0958631592703	0.564568300479253	0.555555555555556	0.549130650602825
Com_605_pos	L-Cysteine-glutathione gisulfide	L-°ëë×°±Ëá¹Èë×¸ÊëÄ¶þÁò»¯Îï	0.96	C13H22N4O8S2	426.466	Amino Acid And Its Derivatives	°±»ùËá¼°ÆäÑÜÉúÎï	"13081-14-6"	638200	597600	578200	1592000	549300	442300	0.702121071373278	-0.510208269473	0.683000201219462	0.666666666666667	0.409455608196178
Com_606_pos	L-Cystathionine	L-ë×ÁòÃÑ	0.84	C7H14N2O4S	222.262	Amino Acid And Its Derivatives	°±»ùËá¼°ÆäÑÜÉúÎï	"56-88-2"	899600	822000	788600	2821000	1889000	1393000	0.41130591512371	-1.28171627503	0.049031760845894	1	1.57926712496336
Com_607_pos	Methionine sulfoxide	µ°°±Ëáí¿	0.92	C5H11NO4S	181.21	Amino Acid And Its Derivatives	°±»ùËá¼°ÆäÑÜÉúÎï	"62697-73-8"	1629000	1712000	1710000	3448000	2473000	1597000	0.671854216546954	-0.573779873612	0.256749793536982	0.666666666666667	1.08601181447219
Com_608_pos	L-Saccharopine	L-½ÍÄ¸°±Ëá	1.03	C11H20N2O6	276.286	Amino Acid And Its Derivatives	°±»ùËá¼°ÆäÑÜÉúÎï	"997-68-2"	629000	554900	592000	1080000	1115000	800400	0.592875742805635	-0.754198324049	0.0293094996114664	1	1.6130055599637
Com_609_pos	L-Methionine sulfone	L-µ°°±Ëáí¿	1.84	C5H11NO4S	181.21	Amino Acid And Its Derivatives	°±»ùËá¼°ÆäÑÜÉúÎï	"7314-32-1"	249300000	246100000	263500000	271300000	240900000	184600000	1.08912169919633	0.123165170783	0.483158225311751	0.666666666666667	0.688093866356284
Com_60_neg	Acetyl phosphate	ÒÒõ£Á×Ëá	0.9	C2H5O5P	140.032	Organic Acid And Its Derivatives	ÓÐ»úËá¼°ÆäÑÜÉúÎï	"590-54-5"	1317000	757900	1290000	975400	612500	528800	1.58969150092125	0.668746820054	0.144114685459006	0.888888888888889	1.18122907458968
Com_610_pos	L-Tyrosine	L-ÀÒ°±Ëá	1.84	C9H11NO3	181.189	Amino Acid And Its Derivatives	°±»ùËá¼°ÆäÑÜÉúÎï	"60-18-4"	277800000	272300000	297900000	298200000	270000000	205700000	1.09574880475514	0.131917105169	0.454991535814857	0.666666666666667	0.724283349301538
Com_611_pos	L-Alanyl-L-Lysine	L-±û°±õ£-Àµ°±Ëá	2.57	C9H19N3O3	217.265	Amino Acid And Its Derivatives	°±»ùËá¼°ÆäÑÜÉúÎï	"5051-06-9"	687300	352000	667900	150400	32320	56940	7.12342485187349	2.83257103738	0.0255587375191275	1	1.59152844593372
Com_612_pos	Oleamide	ÓÍËáõ£°·	15.08	C18H35NO	281.5	Fatty Acyls	Ö¬·¾õ£Àà	"301-02-0"	71750000	85190000	72990000	133500000	31590000	93240000	0.890063097588356	-0.168020480886	0.931746478687265	0.666666666666667	0.0944908327187284
Com_613_pos	3-(2-Hydroxyphenyl)propionic acid	3-(2-ôÇ»ù±½»ù)±ûËá	4.06	C9H10O3	166.17	Phenylpropanoids and polyketides	±½±ûËØºÍ¾ÛÍª»¯ºÏÎï	"495-78-3"	857900	796400	952200	905300	844800	661300	1.08090735672224	0.112242876703	0.493920284593621	0.666666666666667	0.635018454587221
Com_614_pos	Indole-3-acetamide	ßÅßá-3-ÒÒõ£°·	0.81	C10H10N2O	174.2	Indole And Its Derivatives	ßÅßá¼°ÆäÑÜÉúÎï	"879-37-8"	1890000	1391000	1717000	2248000	1996000	1358000	0.892181363798643	-0.164591081988	0.608678063860427	0.666666666666667	0.480996787413131
Com_615_pos	Stachydrine	Ë®ËÕ¼î	0.97	C7H13NO2	143.18	Amino Acid And Its Derivatives	°±»ùËá¼°ÆäÑÜÉúÎï	"471-87-4"	94110	185297	104600	518900	198400	282900	0.383930213957209	-1.38108399521	0.0627215192305669	1	1.40059301677366
Com_616_pos	2-Pyrrolidinone	2-ßÁ¿©ÍéÍª	2.04	C4H7NO	85.1	Organoheterocyclic compounds	ÓÐ»úÔÓ»·»¯ºÏÎï	"616-45-5"	2874000	2771000	2914000	3500000	3261000	2679000	0.906673728813559	-0.141344611946	0.369177123792048	0.666666666666667	0.867509927717036
Com_617_pos	7,8-dihydro-L-Biopterin	7,8-¶þÇâL-ÉúÎïµûßÊ	1.85	C9H13N5O3	239.23	Organoheterocyclic compounds	ÓÐ»úÔÓ»·»¯ºÏÎï	"6779-87-9"	4003	6129	6563	21780	55350	72640	0.111470922080523	-3.16526067211	0.0170827511396695	1	1.64650500160348
Com_618_pos	Acetylcarnitine	ÒÒõ£Èâ¼î	1.44	C9H17NO4	203.236	Carnitine	Èâ¼îÀà	"14992-62-2"	9030000	7072000	8819000	11190000	11920000	11690000	0.716120689655172	-0.481725345814	0.0422887780957864	1	1.59255140169109
Com_619_pos	Acetylchloline Chloride	ÂÈ»¯ÒÒõ£µ¨¼î	0.9	C7H16NO2	146.21	Cholines	µ¨¼îÀà	"60-31-1"	114600	78010	96220	128700	88460	91430	0.935966816811951	-0.0954707125888	0.717336079142622	0.444444444444444	0.336062943064894
Com_61_neg	9,10-Dihome	(¡À)9,10-¶þôÇ»ù-12Z-Ê®°ËÌ¼Ï©Ëá	11.33	C18H34O4	314.46	Eicosanoid	Ñõ»¯Ö¬ÖÊ	"53734-70-6"	6048	4552	5551	7226	8395	6149	0.741892512632062	-0.43071791441	0.0733936241930122	1	1.35467946370023
Com_620_pos	Adipamide	¼º¶þõ£¶þ°·	0.84	C6H12N2O2	144.172	Hormones	¼¤ËØ	"628-94-4"	38450	41710	54540	60070	64880	31600	0.860427978281699	-0.216873657676	0.682566512211421	0.666666666666667	0.391023516452839
Com_621_pos	Ala-gly	L-±û°±õ£¸Ê°±Ëá	0.84	C5H10N2O3	146.144	Amino Acid And Its Derivatives	°±»ùËá¼°ÆäÑÜÉúÎï	"687-69-4"	14660000	13370000	15090000	14230000	14130000	9449000	1.14046920045492	0.189627485711	0.390765216029574	0.777777777777778	0.823565858106571
Com_622_pos	Adenylocuccinic Acid	ÏÙÜÕËá»ùçúçêËá	3.68	C14H18N5O11P	463.293	Organic Acid And Its Derivatives	ÓÐ»úËá¼°ÆäÑÜÉúÎï	"19046-78-7"	592800	140300	511200	260200	267000	203600	1.70265462506842	0.767785821256	0.508637370053411	0.666666666666667	0.649904936228465
Com_623_pos	Glutarylcarnitine	Îì¶þõ£»ùÈâ¼î	2.59	C12H21NO6	275.3	Carnitine	Èâ¼îÀà	"102636-82-8"	403800	532600	424100	294300	853800	307000	0.934987286097176	-0.0969813474371	0.889153783817742	0.666666666666667	0.175145545798313
Com_624_pos	N', N''-Feruloyl,Caffeoylspermidine	°¢Îºõ£¿§·Èõ£ÑÇ¾«°·	0.85			Phenolamides	·Ó°·		83700	97440	60970	147900	86310	41280	0.878834077461977	-0.18633728244	0.964523923932967	0.555555555555556	0.18080568221755
Com_625_pos	6 phosphod gluconate	6Á×ËáÆÏÌÑÌÇËáÑÎ(»òõ¥)	1.05			Sugar Acids And Its Derivatives	ÌÇËá¼°ÆäÑÜÉúÎï		13690	9942	14310	17850	12590	10450	0.927904133039863	-0.10795233472	0.765775700763012	0.444444444444444	0.279844746679941
Com_626_pos	S-adenosyl-L-methioninamine	S-ÏÙÜÕ-L-µ°°±Ëá°·	0.86	C15H22N6O5S	398.437	Amino Acid And Its Derivatives	°±»ùËá¼°ÆäÑÜÉúÎï	"91279-78-6"	20020	30050	26360	68120	71530	124500	0.289343176225629	-1.78914647442	0.00973304175957156	1	1.64821116153277
Com_627_pos	5-Methoxyindole-3-Carbaldehyde	4-¼×Ñõ»ù-ßÅßá-3-¼×È©	11.35	C10H9NO2	175.184	Indole And Its Derivatives	ßÅßá¼°ÆäÑÜÉúÎï	"10601-19-1"	12300	9301	12170	24410	5669	22910	0.637320953405424	-0.64990800141	0.625315388476735	0.666666666666667	0.490864460810434
Com_628_pos	O-Anisic Acid	ÁÚ¼×Ñõ»ù±½¼×Ëá	2.81	C8H8O3	152.147	Benzoic Acid And Its Derivatives	±½¼×Ëá¼°ÆäÑÜÉúÎï	"579-75-9"	1384000	1358000	1665000	1229000	1663000	792400	1.19612419932689	0.258367199277	0.417900674157853	0.777777777777778	0.774946085609217
Com_629_pos	Protocatechualdehyde	Ô­¶ù²èÈ©	1.54	C7H6O3	138.12	Phenols And Its Derivatives	·ÓÀà¼°ÆäÑÜÉúÎï	"139-85-5"	27180	26670	23450	39030	44140	37920	0.638368155917087	-0.647539408312	0.00240561356256895	1	1.68823392896877
Com_62_neg	ADP-ribose	ADPºËÌÇ	1.05	C15H23N5O14P2	591.315	Nucleotide And Its Derivates	ºËÜÕËá¼°ÆäÑÜÉúÎï	"20762-30-5"	18290	12050	13150	52310	30880	89060	0.252481857764877	-1.98574836901	0.0361190635941246	1	1.56916726697837
Com_630_pos	Spermine	¾«°·	0.73	C10H26N4	202.34	Polyamine	¶à°·	"71-44-3"	1219000	561900	1210000	328000	766400	535000	1.83558365042347	0.876238861809	0.16366835124308	0.888888888888889	1.14206292818797
Com_631_pos	Histamine	×é°·	0.699	C5H9N3	111.15	Amino Acid And Its Derivatives	°±»ùËá¼°ÆäÑÜÉúÎï	"51-45-6"	83920	63390	105900	141400	122000	81030	0.735156635600848	-0.443876425443	0.246841469224963	0.777777777777778	0.989089969194808
Com_632_pos	Biotin	ÉúÎïËØ	6.003	C10H16N2O3S	244.31	Vitamins	Î¬ÉúËØ	"58-85-5"	11290	8823	9773	49410	71390	96310	0.137653723918751	-2.86088445548	0.00477710115191502	1	1.72147772039106
Com_633_pos	Allantoin	ÄòÄÒËØ	0.943	C4H6N4O3	158.12	Organoheterocyclic compounds	ÓÐ»úÔÓ»·»¯ºÏÎï	"97-59-6"	78330	67360	107800	71900	63020	46620	1.39633138702214	0.481641372548	0.155716973532346	0.888888888888889	1.15817577856644
Com_634_pos	Urea	ÄòËØ	0.929	CH4N2O	60.06	Organic Acid And Its Derivatives	ÓÐ»úËá¼°ÆäÑÜÉúÎï	"57-13-6"	237400	206700	187100	422800	171400	216100	0.778970751573491	-0.360358935217	0.58264321904893	0.555555555555556	0.5350959801153
Com_635_pos	Digitoxigenine	ÑóµØ»Æ¶¾ÜÕ	6.12	C23H34O4	374.5	Steroids and steroid derivatives	Àà¹Ì´¼¼°ÆäÑÜÉúÎï	"143-62-4"	242900	211000	241100	161500	97070	120800	1.83198460605741	0.873407380696	0.0413798449132868	1	1.57695777739911
Com_636_pos	Sepiapterin	Ä«à©ßÊ	0.84	C9H11N5O3	237.22	Organoheterocyclic compounds	ÓÐ»úÔÓ»·»¯ºÏÎï	"17094-01-8"	258700	397600	317700	347200	402700	318500	0.911643579183826	-0.133458203665	0.517625681900968	0.777777777777778	0.607884614523139
Com_637_pos	11-cis-Retinol	11-Ë³ÊÓ»Æ´¼	12.17	C20H30O	286.5	Prenol lipids	Ï©´¼õ¥	"22737-96-8"	8639	3943	4016	16000	5549	3891	0.652437106918239	-0.616089258202	0.574781252299916	0.555555555555556	0.528069583787788
Com_638_pos	L-Leucyl-L-alanine Hydrate	L-ÁÁ°±Ëá-L-±û°±Ëá	3.0	C9H18N2O3	202.25	Amino Acid And Its Derivatives	°±»ùËá¼°ÆäÑÜÉúÎï	"7298-84-2"	143600	168700	158700	299400	208600	124800	0.744310998735777	-0.426022539973	0.45251241751748	0.666666666666667	0.735905137465583
Com_639_pos	L-Lysine	L-Àµ°±Ëá	0.74	C6H14N2O2	146.19	Amino Acid And Its Derivatives	°±»ùËá¼°ÆäÑÜÉúÎï	"56-87-1"	210500000	195600000	211600000	204000000	196200000	147400000	1.12801314828342	0.173783884096	0.331578531669372	0.777777777777778	0.926332181505638
Com_63_neg	Ala-trp	L-±û°±õ£-L-É«°±Ëá	5.46	C14H17N3O3	275.303	Amino Acid And Its Derivatives	°±»ùËá¼°ÆäÑÜÉúÎï	"16305-75-2"	5772	8282	6723	15180	11860	8269	0.588433543855674	-0.765048604626	0.0817996313800982	0.888888888888889	1.37296894299622
Com_640_pos	Cocamidopropyl Betaine	Ò¬ÓÍõ£°·±û»ùÌð²Ë¼î	9.91	C19H38N2O3	342.5	Amino Acid And Its Derivatives	°±»ùËá¼°ÆäÑÜÉúÎï	"86438-79-1"	224300	246500	240000	317400	298500	254200	0.816917595678658	-0.291737537081	0.0788496772554661	1	1.42541823814417
Com_641_pos	Thiamine	Áò°·ËØ	0.81	C12H17N4OS+	265.35	Vitamins	Î¬ÉúËØ	"70-16-6"	504400	725200	496300	730000	363800	248800	1.28549083867123	0.36231932853	0.403072094505662	0.666666666666667	0.79441382871187
Com_642_pos	Acetylcholine	ÒÒõ£µ¨¼î	1.02	C7H16INO2	146.207	Cholines	µ¨¼îÀà	"51-84-3"	1162000	1132000	1182000	2286000	1327000	1362000	0.698693467336683	-0.517268443504	0.206710828116854	1	1.18894496108569
Com_643_pos	Metformin	¶þ¼×Ë«ëÒ	0.68	C4H11N5	129.165	Others	ÆäËü	"657-24-9"	778800	600700	574800	859700	688400	545300	0.933553071558231	-0.0991960543347	0.728298376559941	0.555555555555556	0.348943024033831
Com_644_pos	dGMP	2'-ÍÑÑõ-5'-ÄñÜÕËá	1.04	C10H14N5O7P	347.221	Nucleotide And Its Derivates	ºËÜÕËá¼°ÆäÑÜÉúÎï	"902-04-5"	7291	8709	13500	11850	14400	1920	1.04721334753284	0.0665553907616	0.67237202564091	0.555555555555556	0.419251476305684
Com_645_pos	S-Adenosyl-L-homocysteine	S-(5'-ÏÙÜÕ)-L-¸ß°ëë×°±Ëá	1.84	C14H20N6O5S	384.411	Amino Acid And Its Derivatives	°±»ùËá¼°ÆäÑÜÉúÎï	"979-92-0"	446300	368500	329000	930500	709600	561900	0.519436875567666	-0.944979658248	0.02776446124177	1	1.55340187758713
Com_646_pos	thiamine phosphate	Á×ËáÁò°·ËØ	0.84	C12H18ClN4O4PS	380.787	Pyrimidines and pyrimidine derivatives	à×à¤¼°ÆäÑÜÉúÎï	"532-40-1"	117700	87690	140300	154100	86240	116600	0.968482097831568	-0.0462027136978	0.922140048988107	0.555555555555556	0.167616036334194
Com_647_pos	L-arginino-succinate	L-¾«°±Ëá-çúçêËá	0.84			Amino Acid And Its Derivatives	°±»ùËá¼°ÆäÑÜÉúÎï		25690	14160	24660	15750	25120	12650	1.20534379671151	0.269444700869	0.524138375436368	0.666666666666667	0.578978602875559
Com_648_pos	L-Normetanephrine	¼×Ñõ»ùÈ¥¼×ÉöÉÏÏÙËØ	4.06	C9H13NO3	183.204	Hormones	¼¤ËØ	"97-31-4"	2047000	1900000	2155000	2383000	2137000	1607000	0.995919699689897	-0.00589867139867	0.953421412541529	0.555555555555556	0.0831005159031904
Com_649_pos	Cystine	DL-ë×°±Ëá	0.84	C6H12N2O4S2	240.301	Amino Acid And Its Derivatives	°±»ùËá¼°ÆäÑÜÉúÎï	"923-32-0"	28040000	24790000	25360000	23480000	15920000	12460000	1.50771307365985	0.592361901688	0.132801121512111	1	1.3431764554608
Com_64_neg	N-Acetylglucosamine 1-phosphate	N-ÒÒõ£ÆÏÌÑÌÇ°· 1-Á×Ëá	0.91	C8H16NO9P	301.1	Carbohydrates And Its Derivatives	ÌÇÀà¼°ÆäÑÜÉúÎï		830200	887300	771100	1173000	914300	522000	0.953742383014602	-0.0683284648599	0.985818184452573	0.666666666666667	0.153026113933207
Com_650_pos	D-Homocysteine	D-¸ß°ëë×°±Ëá	1.86	C4H9NO2S	135.185	Amino Acid And Its Derivatives	°±»ùËá¼°ÆäÑÜÉúÎï	"454-28-4"	1328000	1196000	1376000	1440000	1236000	835100	1.1107630087437	0.151551037625	0.515095623996304	0.555555555555556	0.634289820876054
Com_651_pos	Dimethyl fumarate	¸»ÂíËá¶þ¼×õ¥	0.9	C6H8O4	144.125	Fatty Acyls	Ö¬·¾õ£Àà	"624-49-7"	4106000	3437000	3998000	4884000	3348000	2708000	1.05493601462523	0.0771554973379	0.692630793970506	0.666666666666667	0.386211814201065
Com_652_pos	Adipic Acid	¼º¶þËá	0.84	C6H10O4	146.14	Fatty Acyls	Ö¬·¾õ£Àà	"124-04-9"	1368000	1482000	1620000	1742000	1953000	1541000	0.853705118411001	-0.228190265875	0.144755970787322	0.888888888888889	1.19591479134849
Com_653_pos	Maleic Acid	ÂíÀ´Ëá	0.94	C4H4O4	116.07	Organic Acid And Its Derivatives	ÓÐ»úËá¼°ÆäÑÜÉúÎï	"110-16-7"	11690000	9546000	11810000	9003000	10450000	7964000	1.20531057373163	0.269404935211	0.147859167469901	0.888888888888889	1.17553659700591
Com_654_pos	Pipecolinic Acid	D-ßßà¤Ëá	0.85	C6H11NO2	129.16	Amino Acid And Its Derivatives	°±»ùËá¼°ÆäÑÜÉúÎï	"1723-00-8"	6078000	5413000	6330000	5866000	5827000	3843000	1.14707775489186	0.197963188036	0.389636001932302	0.777777777777778	0.815543132804451
Com_655_pos	N-(3-Indolylacetyl)-L-Alanine	N-(3-ßÅßáÒÒõ£»ù)-L-±û°±Ëá	3.97	C13H14N2O3	246.26	Amino Acid And Its Derivatives	°±»ùËá¼°ÆäÑÜÉúÎï	"57105-39-2"	16280	14270	18920	41320	33540	30890	0.467801418439716	-1.09603185874	0.00313227066448828	1	1.67893355418371
Com_656_pos	Isonicotinamide	ÒìÑÌõ£°·	1.51	C6H6N2O	122.12	Pyridine And Its Derivatives	ßÁà¤¼°ÆäÑÜÉúÎï	"1453-82-3"	22040000	19570000	25840000	24870000	23980000	15830000	1.04282622139765	0.060498764362	0.759666696074201	0.444444444444444	0.290220562673998
Com_657_pos	2,6-Diaminooimelic Acid	2,6-¶þ°±»ù¸ý¶þËá	0.94	C7H14N2O4	190.2	Amino Acid And Its Derivatives	°±»ùËá¼°ÆäÑÜÉúÎï	"583-93-7"	59610	38440	60830	108100	57250	56690	0.715546748333634	-0.482882070233	0.310419978874965	0.444444444444444	0.895085141665769
Com_658_pos	trans-Cinnamic acid	·´Ê½Èâ¹ðËá	4.07	C9H8O2	148.16	Cinnamic acids and derivatives	Èâ¹ðËá¼°ÆäÑÜÉúÎï	"140-10-3"	1690000	1471000	1755000	1752000	1675000	1271000	1.04640272456364	0.0654382023605	0.676752703469734	0.666666666666667	0.395467675343506
Com_659_pos	Pyrrole-2-carboxylate	ßÁ¿©-2-ôÈËá	1.01	C5H5NO2	111.1	Organoheterocyclic compounds	ÓÐ»úÔÓ»·»¯ºÏÎï	"634-97-9"	73110	40600	64070	74460	62010	63840	0.88752433727722	-0.172141413932	0.50437281582336	0.444444444444444	0.646904093836206
Com_65_neg	Adrenochrome	2-Ïõ»ù-5-ôÇ»ù±½¼×È©	5.84	C9H9NO3	179.17	Organoheterocyclic compounds	ÓÐ»úÔÓ»·»¯ºÏÎï	"54-06-8"	14640	11450	12390	41100	15120	9612	0.584518167456556	-0.774680228912	0.499499572058149	0.666666666666667	0.662731616458012
Com_660_pos	Oxypurinol	ôÇ»ùàÑßÊ	1.68	C5H4N4O2	152.11	Nucleotide And Its Derivates	ºËÜÕËá¼°ÆäÑÜÉúÎï	"2465-59-0"	3602000	2342000	2498000	9288000	8434000	6697000	0.345714402719194	-1.53234738629	0.0040188465892821	1	1.68044389501586
Com_661_pos	PAF C-16	¦¢-ÒÒõ£»ù-¦£-O-Ê®ÁùÍé»ù-L-¦¡-ÂÑÁ×Ö¬	13.8	C26H54NO7P	523.683	Phospholipid	Á×Ö¬	"74389-68-7"	29650000	25890000	23220000	35510000	55260000	15530000	0.740921919096896	-0.432606580517	0.680549835086844	0.666666666666667	0.430172400312409
Com_662_pos	N7-Methylguanosine	7-¼×»ùÄñÜÕ	4.15	C11H17N5O5	298.28	Nucleotide And Its Derivates	ºËÜÕËá¼°ÆäÑÜÉúÎï	"20244-86-4"	333000	353300	397800	691900	724000	470000	0.574844901638475	-0.798755338518	0.0451472095451324	1	1.54439845324312
Com_663_pos	7-Methylguanine	7-¼×»ùÄñàÑßÊ	4.09	C6H7N5O	165.153	Nucleotide And Its Derivates	ºËÜÕËá¼°ÆäÑÜÉúÎï	"578-76-7"	349000000	328200000	370600000	360000000	347400000	280400000	1.0607410406965	0.0850724932906	0.514691471340053	0.666666666666667	0.614838895425409
Com_664_pos	7-Ketocholesterol	7-Íªµ¨¹Ì´¼	16.92	C27H44O2	400.637	Hormones	¼¤ËØ	"566-28-9"	160600	98670	127800	124700	57280	49650	1.67107024133316	0.740772376543	0.168805350684215	0.888888888888889	1.18491977965534
Com_665_pos	6-Phosphogluconic Acid Trisodium Salt	6-Á×ËáÆÏÌÑÌÇËáÈýÄÆÑÎ	9.45	C6H10Na3O10P	342.081	Sugar Acids And Its Derivatives	ÌÇËá¼°ÆäÑÜÉúÎï	"53411-70-4"	1285000	1335000	1544000	2106000	1355000	4067000	0.553134962805526	-0.854296559429	0.261119688992611	0.888888888888889	1.07344959506062
Com_666_pos	Propionyl-L-carnitine	±ûõ£Èâ¼î	2.57	C10H19NO4	217.26	Carnitine	Èâ¼îÀà	"17298-37-2"	13910000	7342000	13670000	3236000	777300	1206000	6.69093556607208	2.7422079511	0.0236304043564492	1	1.59716623093601
Com_667_pos	6-Aminohexanoate	6-°±»ù¼ºËá	2.09	C6H13NO2	131.173	Organic Acid And Its Derivatives	ÓÐ»úËá¼°ÆäÑÜÉúÎï	"60-32-2"	61210000	62410000	65690000	77730000	67380000	56890000	0.937178217821782	-0.093604671849	0.594132456877433	0.666666666666667	0.521924100852181
Com_668_pos	Propionylcholine	±ûõ£µ¨¼î	1.03	C8H18NO2+	160.234	Cholines	µ¨¼îÀà	"5072-54-8"	346300	379700	428000	346100	466010	403430	0.94937229544071	-0.0749541451974	0.672827362105372	0.555555555555556	0.401029595860451
Com_669_pos	p-Mentha-1,3,8-triene	¶Ô-±¡ºÉ-1,3,8-ÈýÏ©	11.37	C10H14	134.218	Fatty Acyls	Ö¬·¾õ£Àà	"18368-95-1"	187600	214600	254500	592000	251600	650500	0.439528813332441	-1.18597035048	0.122038423720575	0.888888888888889	1.35049977847173
Com_66_neg	5-Oxo-ETE	5-Ñõ´úETE	12.48	C20H30O3	318.4	Fatty Acyls	Ö¬·¾õ£Àà	"126432-17-5"	2522	3346	1115	4141	9779	4207	0.385226457770177	-1.37622130245	0.0920824230664556	1	1.31260471688491
Com_670_pos	Porphobilinogen	µ¨É«ËØÔ­	4.9	C10H14N2O4	226.229	Organic nitrogen compounds	ÓÐ»úµª»¯ºÏÎï	"487-90-1"	1243000	1228000	1240000	1190000	1206000	1028000	1.08382009345794	0.116125299296	0.245516352270226	1	1.11254014986022
Com_671_pos	4-Aminobenzoate	¶Ô-°±»ù±½¼×Ëá	2.74	C7H7NO2	137.136	Benzoic Acid And Its Derivatives	±½¼×Ëá¼°ÆäÑÜÉúÎï	"150-13-0"	27650000	25200000	27220000	32790000	28800000	20640000	0.973732214520248	-0.0384030226838	0.953917670356646	0.666666666666667	0.110538539235551
Com_672_pos	Picolinamide	ßÁà¤õ£°·	1.51	C6H6N2O	122.125	Pyridine And Its Derivatives	ßÁà¤¼°ÆäÑÜÉúÎï	"1452-77-3"	20950000	19030000	23920000	22790000	22400000	15010000	1.06146179401993	0.0860524441873	0.6646505049356	0.444444444444444	0.412580387126555
Com_673_pos	Guggulsterone	¹ÌçÞÍª	15.17	C21H28O2	312.446	Hormones	¼¤ËØ	"95975-55-6"	126400	123400	123500	280900	111100	167300	0.667441444662972	-0.583286821683	0.34117861770029	0.666666666666667	0.925917098052504
Com_674_pos	4-Chloro-6-methoxy-2-(methylsulfinyl)pyrimidine	ÄñàÑßÊºËÜÕ	2.72	C10H13N5O5	283.241	Nucleotide And Its Derivates	ºËÜÕËá¼°ÆäÑÜÉúÎï	"85-30-3"	126200000	127100000	150100000	103800000	155500000	73930000	1.21057527833628	0.275692794583	0.391217719601042	0.666666666666667	0.822419898168092
Com_675_pos	Guanine	ÄñàÑßÊ	2.72	C5H5N5O	151.126	Nucleotide And Its Derivates	ºËÜÕËá¼°ÆäÑÜÉúÎï	"73-40-5"	15520000	16790000	19420000	15010000	18520000	5770000	1.31628498727735	0.396471879058	0.39800799234115	0.777777777777778	0.823689448000922
Com_676_pos	Imatinib	ÒÁÂíÌæÄá	11.76	C29H31N7O	493.603	Others	ÆäËü	"152459-95-5"	6637000	3088000	3970000	8864000	3104000	1843000	0.991600897835059	-0.0121685171884	0.779724247146348	0.555555555555556	0.277369504596326
Com_677_pos	Hydrocortisone 17-butyrate	Çâ»¯¿ÉµÄËÉ¶¡Ëáõ¥	10.51	C25H36O6	432.55	Others	ÆäËü	"13609-67-1"	11900	13000	13060	20160	12800	23150	0.676528248084121	-0.563777920449	0.177826299639393	0.777777777777778	1.24483930101278
Com_678_pos	Homoserine	Í¬ÐÍË¿°±Ëá	0.9	C4H9NO3	119.119	Amino Acid And Its Derivatives	°±»ùËá¼°ÆäÑÜÉúÎï	"1927-25-9"	12320000	12060000	13620000	15230000	12370000	11440000	0.973360655737705	-0.0389536343446	0.837561985032292	0.555555555555556	0.197275094148475
Com_679_pos	Homocysteic acid	Í¬ÐÍ°ëë×°±Ëá	1.83	C4H9NO5S	183.18	Amino Acid And Its Derivatives	°±»ùËá¼°ÆäÑÜÉúÎï	"1001-13-4"	1948000	1810000	1955000	2157000	1745000	1225000	1.11429685976204	0.156133632187	0.50301309642695	0.666666666666667	0.661973088635535
Com_67_neg	2-C-Methyl-D-erythritol 2,4-cyclodiphosphate	2-C-¼×»ù-D-³àÞºÌÇ´¼-2,4-»·¶þÁ×Ëáõ¥	0.89	C5H12O9P2	278.09	Organic oxygen compounds	ÓÐ»úÑõ»¯ºÏÎï	"143488-44-2"	1118000	1199000	2079000	1153000	1869000	1785000	0.914499687955066	-0.128945417189	0.68998258623118	0.555555555555556	0.410545190198674
Com_680_pos	glutathione disulfide	L-¹Èë×¸ÊëÄ	1.81	C20H32N6O12S2	612.631	Amino Acid And Its Derivatives	°±»ùËá¼°ÆäÑÜÉúÎï	"27025-41-8"	6715	4807	6384	14610	8225	12090	0.512698639942734	-0.963817024245	0.0399962755925962	1	1.50349232507159
Com_681_pos	Phe-Pro	L-±½±û°±õ£-L-¸¬°±Ëá	5.58	C14H18N2O3	262.304	Amino Acid And Its Derivatives	°±»ùËá¼°ÆäÑÜÉúÎï	"7669-65-0"	55500000	42310000	59640000	20800000	4674000	5285000	5.11882700998082	2.35581325148	0.0538691247430251	1	1.55798138405625
Com_682_pos	Phe-Phe	L-±½±û°±Ëá-L-±½±û°±Ëá	6.51	C18H20N2O3	312.363	Amino Acid And Its Derivatives	°±»ùËá¼°ÆäÑÜÉúÎï	"2577-40-4"	65660	70080	88930	72390	72400	50980	1.14762220973591	0.198647793719	0.396667830459618	0.444444444444444	0.757427706436111
Com_683_pos	alpha-Nicotinamide adenine dinucleotide	¦Á-ÑÌõ£°·ÏÙàÑßÊ¶þºËÜÕËá	1.04	C21H27N7O14P2	663.425	Nucleotide And Its Derivates	ºËÜÕËá¼°ÆäÑÜÉúÎï	"7298-93-3"	199100	117000	118100	1225000	913800	2657000	0.0905375536928145	-3.465339864	0.0068820451222527	1	1.67953761289547
Com_684_pos	trans-3-Hydroxy-L-proline	·´-3-ôÇ»ù-L-¸¬°±Ëá	2.14	C5H9NO3	131.13	Amino Acid And Its Derivatives	°±»ùËá¼°ÆäÑÜÉúÎï	"4298-08-2"	36210000	33840000	37730000	37270000	33030000	25590000	1.1239962456982	0.168637216767	0.368749925829661	0.777777777777778	0.855661320542601
Com_685_pos	4-Acetamidobutanoate	4-ÒÒõ£°±»ù¶¡Ëá	1.03	C6H11NO3	145.156	Organic Acid And Its Derivatives	ÓÐ»úËá¼°ÆäÑÜÉúÎï	"3025-96-5"	109200	124800	142700	182600	151200	124700	0.821592148309706	-0.283505700535	0.237592793041642	0.777777777777778	1.01622548376368
Com_686_pos	Val-Ser	çÓ°±õ£-Ë¿°±Ëá	1.01	C8H16N2O4	204.224	Amino Acid And Its Derivatives	°±»ùËá¼°ÆäÑÜÉúÎï	"13588-94-8"	109100	66730	125500	196000	108800	96530	0.750828495253283	-0.413444690882	0.405465633215248	0.444444444444444	0.745196316942618
Com_687_pos	L-Alanine	L-±û°±Ëá	0.86	C3H7NO2	89.09	Amino Acid And Its Derivatives	°±»ùËá¼°ÆäÑÜÉúÎï	"56-41-7"	12150000	10770000	12360000	19870000	20500000	18460000	0.599694033656298	-0.737701475356	0.00104360333474201	1	1.72218146555494
Com_688_pos	L-Aspartic acid	L-Ìì¶¬°±Ëá	0.86	C4H7NO4	133.1	Amino Acid And Its Derivatives	°±»ùËá¼°ÆäÑÜÉúÎï	"56-84-8"	7639000	8964000	9146000	6410000	2138000	1563000	2.54663238057561	1.34859071423	0.116839341548575	1	1.39649906757504
Com_689_pos	beta-Nicotinamide mononucleotide	¦Â-ÑÌõ£°·µ¥ºËÜÕËá	0.993	C11H15N2O8P	334.219	Nucleotide And Its Derivates	ºËÜÕËá¼°ÆäÑÜÉúÎï	"1094-61-7"	1522000	806600	1126000	1761000	1108000	1595000	0.773879928315412	-0.369818353145	0.310983623849258	0.777777777777778	0.891801680655513
Com_68_neg	Allolithocholic acid	±ðÊ¯µ¨Ëá	11.18	C24H40O3	376.579	Bile Acids	µ¨Ö­Ëá	"2276-93-9"	1244000	1714000	1224000	1943000	1591000	1670000	0.803612605687932	-0.315427900128	0.163527579990877	0.777777777777778	1.18606120136956
Com_690_pos	Creatine	¼¡Ëá	0.94	C4H9N3O2	131.133	Organic Acid And Its Derivatives	ÓÐ»úËá¼°ÆäÑÜÉúÎï	"57-00-1"	3335000	2440000	3185000	1566000	903900	633100	2.88752819851756	1.52983503542	0.0381569321263311	1	1.57311419364155
Com_691_pos	Choline Glycerophosphate	¸ÊÓÍÁ×Ö¬µ¨¼î	0.89	C8H20NO6P	257.22	Cholines	µ¨¼îÀà	"28319-77-9"	208000000	187600000	200800000	228700000	225200000	201300000	0.91025641025641	-0.135655099358	0.142782546417096	0.888888888888889	1.19586717568429
Com_692_pos	DL-Citrulline	DL-¹Ï°±Ëá	0.9	C6H13N3O3	175.19	Amino Acid And Its Derivatives	°±»ùËá¼°ÆäÑÜÉúÎï	"627-77-0"	4247000	4457000	4363000	5408000	4590000	2951000	1.00911267279327	0.013087268007	0.845812772678043	0.666666666666667	0.230508800651276
Com_693_pos	4-Aminobutyric acid	¦Ã-°±»ù¶¡Ëá	0.864	C4H9NO2	103.12	Organic Acid And Its Derivatives	ÓÐ»úËá¼°ÆäÑÜÉúÎï	"56-12-2"	820000	737800	860900	1420000	2331000	1244000	0.484224224224224	-1.04625284022	0.0620090999992174	1	1.52789328645192
Com_694_pos	Glycine	¸Ê°±Ëá	0.88	C2H5NO2	75.07	Amino Acid And Its Derivatives	°±»ùËá¼°ÆäÑÜÉúÎï	"56-40-6 "	229100	257900	256700	437700	447200	402800	0.577541352799565	-0.7920038456	0.000477688960396623	1	1.73023370713159
Com_695_pos	L-Arginine	¾«°±Ëá	0.794	C6H14N4O2	174.2	Amino Acid And Its Derivatives	°±»ùËá¼°ÆäÑÜÉúÎï	"74-79-3"	29640000	27850000	29270000	44760000	34830000	21780000	0.855874519088488	-0.224528798213	0.645359153407608	0.666666666666667	0.464763764049791
Com_696_pos	L-Cysteine	L-°ëë×°±Ëá	0.88	C3H7NO2S	121.16	Amino Acid And Its Derivatives	°±»ùËá¼°ÆäÑÜÉúÎï	"52-90-4"	99670	79140	85060	132100	71370	87680	0.906302593165035	-0.141935282173	0.746642587330178	0.555555555555556	0.311400836632067
Com_697_pos	Nicotinate ribonucleoside	ÑÌËáºËÜÕ	1.04	C11H13NO6	255.224	Carbohydrates And Its Derivatives	ÌÇÀà¼°ÆäÑÜÉúÎï	"17720-18-2"	228100	243800	288000	245900	136700	110400	1.54137931034483	0.624221931168	0.171172407878212	0.777777777777778	1.23006051595511
Com_698_pos	S-Methyl-L-cysteine	S-¼×»ù-L-°ëë×°±Ëá	1.04	C4H9NO2S	135.185	Amino Acid And Its Derivatives	°±»ùËá¼°ÆäÑÜÉúÎï	"1187-84-4"	130400	114900	101100	241200	136000	181000	0.620566105338588	-0.688343194339	0.0938132601114778	1	1.37675423785067
Com_699_pos	Tetraethylammonium fluoride dihydrate	°ûà×à¤ºËÜÕ	1.04	C8H20FN	149.25	Nucleotide And Its Derivates	ºËÜÕËá¼°ÆäÑÜÉúÎï	"63123-01-3"	412300	434800	651200	433100	371800	225500	1.45409549689441	0.540122020545	0.192681382180652	0.888888888888889	1.09596294331834
Com_69_neg	D-Mannose 6-phosphate	D-¸ÊÂ¶ÌÇ6-Á×Ëá	0.87	C6H13O9P	260.14	Carbohydrates And Its Derivatives	ÌÇÀà¼°ÆäÑÜÉúÎï	"3672-15-9"	20520000	13320000	15260000	24410000	15800000	13290000	0.917757009345794	-0.123815866974	0.773388245843665	0.555555555555556	0.275994081375126
Com_6_neg	1,5-Anhydro-D-Glucitol	1,5-ôû-D-É½ÀæÌÇ´¼	1.11	C6H12O5	164.156	Sugar Alcohols	ÌÇ´¼	"154-58-5"	16100	15310	12900	20150	23770	16040	0.738992661774516	-0.436368056462	0.106239543836201	0.888888888888889	1.31297385923106
Com_700_pos	Cholesterol	µ¨¹Ì´¼	11.2	C27H46O	386.654	Hormones	¼¤ËØ	"57-88-5"	385300	321400	438100	627500	347200	324100	0.881429011395134	-0.182083712559	0.728394320002223	0.444444444444444	0.333535965110639
Com_701_pos	5'-Deoxy-5'-(methylthio)adenosine	5-ÍÑÑõ-5-¼×ÁòÏÙÜÕ	4.91	C11H15N5O3S	297.333	Nucleotide And Its Derivates	ºËÜÕËá¼°ÆäÑÜÉúÎï	"2457-80-9"	7856000	8630000	8335000	11090000	6908000	4947000	1.08176073218566	0.113381433858	0.627811985609665	0.666666666666667	0.488045096152534
Com_702_pos	L-Valine	L-çÓ°±Ëá	1.2	C5H11NO2	117.146	Amino Acid And Its Derivatives	°±»ùËá¼°ÆäÑÜÉúÎï	"72-18-4"	18970000	16660000	19800000	18380000	16350000	11790000	1.19153052450559	0.252815910814	0.288500401542501	0.888888888888889	0.975094690682285
Com_703_pos	Hypoxanthine-9-beta-D-Arabinofuranoside	°¢ÌÇ¼¡ÜÕ	2.58	C10H12N4O5	268.226	Nucleotide And Its Derivates	ºËÜÕËá¼°ÆäÑÜÉúÎï	"7013-16-3"	103400000	106000000	111900000	143000000	124400000	76240000	0.934990105924805	-0.0969769964205	0.87712619869283	0.666666666666667	0.182833930675008
Com_704_pos	4-aminobutyrate	4-°±»ù¶¡Ëáõ¥	0.84	C4H9NO2	103.12	Organic Acid And Its Derivatives	ÓÐ»úËá¼°ÆäÑÜÉúÎï		217800	172400	236500	378800	658700	382400	0.44136911050074	-1.17994242967	0.0310670255674035	1	1.56035526551845
Com_705_pos	3-Methylhistidine	3-N-¼×»ù-L-×é°±Ëá	0.76	C7H13N3O3	169.181	Amino Acid And Its Derivatives	°±»ùËá¼°ÆäÑÜÉúÎï	"368-16-1"	96110	64150	91700	71380	97600	56530	1.1172896989047	0.160003306667	0.586489397743383	0.555555555555556	0.500420214176281
Com_706_pos	3-OH-anthranilate	3-ôÇ»ù-°±»ù¼×ËáÑÎ	1.68			Organic Acid And Its Derivatives	ÓÐ»úËá¼°ÆäÑÜÉúÎï		768400	643200	602200	1991000	1764000	1550000	0.379604147031103	-1.39743234155	0.000701355625141661	1	1.72061162083427
Com_707_pos	3-Guanidinopropanoate	3-ëÒ»ù±ûËá	0.9	C4H9N3O2	131.133	Organic nitrogen compounds	ÓÐ»úµª»¯ºÏÎï	"353-09-3"	14930	13390	14780	9472	10060	17440	1.165747051823	0.221254781103	0.428149667094988	0.666666666666667	0.779093978079077
Com_70_neg	4-Hydroxy-6-methyl-2-pyrone	4-ôÇ»ù-6-¼×»ù-2-ßÁà«Íª	0.84	C6H6O3	126.11	Organoheterocyclic compounds	ÓÐ»úÔÓ»·»¯ºÏÎï	"675-10-5"	75650	80170	70960	39920	112500	59260	1.07133408919123	0.0994084461562	0.649519080162892	0.666666666666667	0.453393728785757
Com_71_neg	Ethyl myristate	Èâ¶¹Þ¢ËáÒÒõ¥	15.68	C16H32O2	256.42	Fatty Acyls	Ö¬·¾õ£Àà	"124-06-1"	5380000	6746000	5230000	7972000	6438000	4638000	0.911171776564469	-0.134205034454	0.698656238101444	0.555555555555556	0.401556979812704
Com_72_neg	m-Coumaric acid	¼äÏã¶¹Ëá	1.83	C9H8O3	164.16	Cinnamic acids and derivatives	Èâ¹ðËá¼°ÆäÑÜÉúÎï	"588-30-7"	235800	246600	247300	228800	196400	136900	1.29816758583882	0.376476638847	0.203099367692772	1	1.19817245069269
Com_73_neg	Isocitrate	ÒìÄûÃÊËá	1.46	C6H8O7	192.12	Organic Acid And Its Derivatives	ÓÐ»úËá¼°ÆäÑÜÉúÎï	"320-77-4"	22410000	13510000	19940000	25910000	27720000	16280000	0.799027320841081	-0.323683261361	0.386495362452674	0.777777777777778	0.768928959453689
Com_74_neg	Glycohyocholic acid Sodium salt	¸Ê°±Öíµ¨ËáÄÆÑÎ	8.98	C26H42NNaO6	487.6	Bile Acids	µ¨Ö­Ëá	"32747-08-3"	83640	165100	104100	182900	158300	92640	0.813295224045731	-0.298148952976	0.510423122152825	0.666666666666667	0.611765253315182
Com_75_neg	N alpha-Acetyl-L-Arginine	N¦Á-ÒÒõ£-L-¾«°±Ëá	1.03	C8H16N4O3	216.238	Amino Acid And Its Derivatives	°±»ùËá¼°ÆäÑÜÉúÎï	"155-84-0"	114100	87340	109300	194500	187900	170700	0.561815223286928	-0.831832377751	0.0092275294675193	1	1.67801111216064
Com_76_neg	L-Fucose	L-ÑÒÔåÌÇ	0.98	C6H12O5	164.156	Carbohydrates And Its Derivatives	ÌÇÀà¼°ÆäÑÜÉúÎï	"2438-80-4"	20660	26760	22690	18980	16730	19490	1.27010869565217	0.344951967838	0.0689890685228122	1	1.40281857678369
Com_77_neg	Prostaglandin B2	Ç°ÁÐÏÙËØB2	0.7	C20H30O4	334.45	Hormones	¼¤ËØ	"13367-85-6"	9798	10150	11710	15880	12230	9579	0.839979834965109	-0.25157340074	0.401730995176964	0.666666666666667	0.788104981971671
Com_78_neg	Uridine 5'-Diphospho-N-Acetylgalactosamine	ÄòÜÕ-5'-¶þÁ×Ëá-N-ÒÒõ£»ù°±»ù°ëÈéÌÇ	1.0	C17H27N3O17P2	607.354	Nucleotide And Its Derivates	ºËÜÕËá¼°ÆäÑÜÉúÎï	"7277-98-7"	976200	792800	1073000	1235000	1654000	1118000	0.709258797105066	-0.495615955188	0.0891839595994879	1	1.32349648806948
Com_79_neg	D-Glucuronic acid	ÆÏÌÑÌÇÈ©Ëá	0.894	C6H10O7	194.14	Sugar Acids And Its Derivatives	ÌÇËá¼°ÆäÑÜÉúÎï	"6556-12-3"	610900	519600	572100	857100	703100	697800	0.754030115146147	-0.407305950565	0.032211097818302	1	1.51709890297637
Com_7_neg	1,3-Dimethyluric Acid	1,3-¶þ¼×»ùÄòËá	11.3	C7H8N4O3	196.163	Organic Acid And Its Derivatives	ÓÐ»úËá¼°ÆäÑÜÉúÎï	"944-73-0"	161400	157400	166200	152100	157900	148100	1.05872080331805	0.0823221844438	0.080451696271656	0.888888888888889	1.33897482339949
Com_80_neg	L-Lactic acid	L-ÈéËá	1.487	C3H6O3	90.08	Organic Acid And Its Derivatives	ÓÐ»úËá¼°ÆäÑÜÉúÎï	"79-33-4"	243600	161000	243200	354600	169100	204000	0.890202006321286	-0.167795342573	0.769957165646704	0.444444444444444	0.283140194212946
Com_81_neg	L-Malate	Æ»¹ûËá	1.089	C4H6O5	134.09	Tca Cycle	ÈýôÈËáÑ­»·	"97-67-6"	49380000	28610000	53090000	47680000	49910000	20340000	1.11150682608327	0.152516808398	0.70182870745372	0.666666666666667	0.359132554999792
Com_82_neg	Ureidosuccinic acid	°±»ù¼×õ£-DL-Ìì¶¬°±Ëá	1.031	C5H8N2O5	176.13	Amino Acid And Its Derivatives	°±»ùËá¼°ÆäÑÜÉúÎï	"923-37-5"	110700	122700	165800	159600	71450	56210	1.38968182134652	0.474754604308	0.316194013959716	0.777777777777778	0.926382418261321
Com_83_neg	L-Gulono-1,4-lactone	¹ÅÂåÌÇËáÄÚõ¥	0.948	C6H10O6	178.14	Sugar Acids And Its Derivatives	ÌÇËá¼°ÆäÑÜÉúÎï	"1128-23-0"	34430	27060	32260	29560	44740	29990	0.898935660178349	-0.153710233946	0.58937509539358	0.444444444444444	0.506969164527594
Com_84_neg	3-Methyladipic acid	3-¼×»ù¼º¶þËá	5.747	C7H12O4	160.17	Fatty Acyls	Ö¬·¾õ£Àà	"3058-01-3"	530700	391100	715500	627200	468700	346200	1.13535815824145	0.183147479551	0.633738801638009	0.666666666666667	0.442568495378358
Com_85_neg	CTP	5'-ÈýÁ×Ëá°ûÜÕ	0.87	C9H16N3O14P3	483.156	Nucleotide And Its Derivates	ºËÜÕËá¼°ÆäÑÜÉúÎï	"65-47-4"	23390	36080	18800	24630	33440	23900	0.95486153470782	-0.0666365530202	0.76393452271703	0.666666666666667	0.347524386270648
Com_86_neg	Prostaglandin F2alpha	Ç°ÁÐÏÙËØF2¦Á	11.33	C20H34O5	354.481	Hormones	¼¤ËØ	"551-11-1"	11710	16460	14880	9173	17890	9571	1.17513785008462	0.232830002721	0.464860638891079	0.666666666666667	0.686765715710968
Com_87_neg	Prostaglandin A1	Ç°ÁÐÏÙËØA1	11.38	C20H32O4	336.466	Hormones	¼¤ËØ	"14152-28-4"	9899	11530	14730	6068	20300	10350	0.984775859251593	-0.0221326987889	0.82178111031603	0.555555555555556	0.219457975190373
Com_88_neg	Phosphocreatine	¼¡ËáÁ×Ëá	0.91	C4H10N3O5P	211.113	Organic Acid And Its Derivatives	ÓÐ»úËá¼°ÆäÑÜÉúÎï	"67-07-2"	23370	26740	21420	29420	23380	21140	0.967406004868812	-0.0478066019996	0.827071759926079	0.555555555555556	0.266092431026108
Com_89_neg	L-Histidine	L-×é°±Ëá	0.76	C6H9N3O2	155.15	Amino Acid And Its Derivatives	°±»ùËá¼°ÆäÑÜÉúÎï	"71-00-1"	3412000	2333000	3741000	2752000	2595000	1650000	1.35572388166357	0.439063376765	0.228022577042222	0.777777777777778	1.02074748518595
Com_8_neg	1-Methylhistamine	1-¼×»ù×é°·	0.95	C6H13Cl2N3	198.09	Polyamine	¶à°·	"6481-48-7"	33880000	33730000	31940000	33880000	31460000	34440000	0.997694928843456	-0.00332935340056	0.958146505867099	0.611111111111111	0.0557069752744387
Com_90_neg	D-threo-Isocitric acid	D-ËÕ°±Ëá-ÒìÄûÃÊËá	1.41	C6H8O7	192.124	Organic Acid And Its Derivatives	ÓÐ»úËá¼°ÆäÑÜÉúÎï	"6061-97-8"	4264000	2273000	3701000	4243000	4842000	2663000	0.871467483827034	-0.198481259333	0.621096027203324	0.666666666666667	0.454558241763652
Com_91_neg	Stearic acid	Ó²Ö¬Ëá	2.27	C18H36O2	284.477	Fatty Acyls	Ö¬·¾õ£Àà	"57-11-4"	9976000	9493000	12340000	9435000	9836000	6314000	1.24326753957397	0.31413678431	0.247310136819009	0.888888888888889	1.01612609671902
Com_92_neg	3'-Dephospho-CoA	3'-Á×Ëá¸¨Ã¸A	4.47	C21H35N7O13P2S	687.554	Co-Enzyme Factor	¸¨Ã¸Òò×Ó	"3633-59-8"	12480	10980	9442	40270	49940	36450	0.259766303489657	-1.94471379629	0.000440484862703733	1	1.73011045698132
Com_93_neg	L-Homoserine	L-¸ßË¿°±Ëá	1.9	C4H9NO3	119.119	Amino Acid And Its Derivatives	°±»ùËá¼°ÆäÑÜÉúÎï	"672-15-1"	132100	45760	133400	89260	123900	97770	1.00106133213263	0.00153036663442	0.812537674741227	0.666666666666667	0.26316243338148
Com_94_neg	Anthranilate O-Hexosyl-O-Hexoside	ÁÚ°±»ù±½¼×Ëá¶þ¼ºÌÇÜÕ	14.89			Benzoic Acid And Its Derivatives	±½¼×Ëá¼°ÆäÑÜÉúÎï		3536	385	159	992	642	387	2.01880257298367	1.01349983048	0.967655730137884	0.666666666666667	0.143192268653939
Com_95_neg	D-Glyceraldehyde 3-phosphate	D-¸ÊÓÍÈ©-3-Á×Ëá	7.37	C3H7O6P	170.058	Organic Acid And Its Derivatives	ÓÐ»úËá¼°ÆäÑÜÉúÎï	"591-57-1"	10240	10850	11930	11370	8884	8507	1.14808247279302	0.199226282097	0.249371469387991	0.777777777777778	1.02500726061233
Com_96_neg	DL-o-Tyrosine	DL-O-ÀÒ°±Ëá	1.81	C9H11NO3	181.189	Organic Acid And Its Derivatives	ÓÐ»úËá¼°ÆäÑÜÉúÎï	"2370-61-8"	11650000	11250000	11690000	11310000	10530000	7171000	1.19230636655062	0.253754988076	0.30204838831793	0.888888888888889	1.00070444807006
Com_97_neg	D-Lactic acid	D-ôÇ»ù±ûËá	1.44	C3H6O3	90.08	Organic Acid And Its Derivatives	ÓÐ»úËá¼°ÆäÑÜÉúÎï	"10326-41-7"	234500	199400	262000	338600	196500	210600	0.933217111438917	-0.0997153341129	0.828423017176766	0.555555555555556	0.214479270678385
Com_98_neg	Dihydroxyacetone phosphate	Á×Ëá¶þôÇ»ù±ûÍª	0.9	C3H7O6P	170.058	Carbohydrates And Its Derivatives	ÌÇÀà¼°ÆäÑÜÉúÎï	"57-04-5"	652800	543500	540600	432700	299900	390900	1.54597240765465	0.62851457043	0.0354765775207285	1	1.5301557084763
Com_99_neg	Sucrose	D-ÕáÌÇ	0.99	C12H22O11	342.297	Carbohydrates And Its Derivatives	ÌÇÀà¼°ÆäÑÜÉúÎï	"57-50-1"	1933000	1380000	2032000	2017000	1157000	1011000	1.27718040621266	0.35296232517	0.333538295998175	0.777777777777778	0.869377255927615
Com_9_neg	13-Hpotre(R)	13-¹ýÑõÊ®°ËÌ¼ÈýÏ©Ëá	11.93	C18H30O4	310.428	Eicosanoid	Ñõ»¯Ö¬ÖÊ	"121107-97-9"	204300	232400	308500	118200	172100	61470	2.11842965574097	1.08299522358	0.0970924273596269	1	1.38032872931768
