# Supplementary material for: Comparative Metabolome Analyses of Ivermectin-Resistant and -Susceptible Strains of Haemonchus contortus
Source: Animals (Basel). 2023 Jan 28;13(3):456. doi: 10.3390/ani13030456 (PMC9913829; doi:10.3390/ani13030456)
Supplement: Supplementary file 1 [file animals-13-00456-s001.zip › Table S3-R.vs.S_differential metabolites between Haemonchus contortus ivermectin resistant and susceptible strains.xls]

Compound_ID	Name	Chinese name	RT [min]	Formula	Molecular Weight	Class(English)	Class(Chinese)	CAS	all_R1	all_R2	all_R3	all_S1	all_S2	all_S3	FC	log2FC	Pvalue	ROC	VIP	Up.Down
Com_92_neg	3'-Dephospho-CoA	3'-Á×Ëá¸¨Ã¸A	4.47	C21H35N7O13P2S	687.554	Co-Enzyme Factor	¸¨Ã¸Òò×Ó	"3633-59-8"	12480	10980	9442	40270	49940	36450	0.259766303489657	-1.94471379629	0.000440484862703733	1	1.73011045698132	down
Com_694_pos	Glycine	¸Ê°±Ëá	0.88	C2H5NO2	75.07	Amino Acid And Its Derivatives	°±»ùËá¼°ÆäÑÜÉúÎï	"56-40-6 "	229100	257900	256700	437700	447200	402800	0.577541352799565	-0.7920038456	0.000477688960396623	1	1.73023370713159	down
Com_706_pos	3-OH-anthranilate	3-ôÇ»ù-°±»ù¼×ËáÑÎ	1.68			Organic Acid And Its Derivatives	ÓÐ»úËá¼°ÆäÑÜÉúÎï		768400	643200	602200	1991000	1764000	1550000	0.379604147031103	-1.39743234155	0.000701355625141661	1	1.72061162083427	down
Com_185_neg	DL-Serine	DL-Ë¿°±Ëá	0.83	C3H7NO3	105.09	Amino Acid And Its Derivatives	°±»ùËá¼°ÆäÑÜÉúÎï	"302-84-1"	1059000	1148000	1144000	1944000	1930000	1725000	0.598499732095017	-0.740577493509	0.00075799093910793	1	1.73016715374711	down
Com_367_pos	Sarcosine	¼¡°±Ëá	0.9	C3H7NO2	89.093	Amino Acid And Its Derivatives	°±»ùËá¼°ÆäÑÜÉúÎï	"107-97-1"	11570000	10540000	11940000	18610000	19780000	17320000	0.611200861604739	-0.710281517757	0.000784185799893311	1	1.7187118342999	down
Com_369_pos	Vitamin B2	ºË»ÆËØB2	5.94	C17H20N4O6	376.364	Vitamins	Î¬ÉúËØ	"83-88-5"	8262000	9702000	9392000	5212000	5342000	4674000	1.79642763330707	0.845130819464	0.000913447614796239	1	1.71862165531944	up
Com_152_neg	Dl-Lanthionine	DL-ÑòÃ«Áò°±Ëá	0.84	C6H12N2O4S	208.236	Amino Acid And Its Derivatives	°±»ùËá¼°ÆäÑÜÉúÎï	"3183-08-2"	75170	58100	54460	264800	248700	184300	0.269031241043279	-1.89415438054	0.000989316302205017	1	1.71505068453457	down
Com_687_pos	L-Alanine	L-±û°±Ëá	0.86	C3H7NO2	89.09	Amino Acid And Its Derivatives	°±»ùËá¼°ÆäÑÜÉúÎï	"56-41-7"	12150000	10770000	12360000	19870000	20500000	18460000	0.599694033656298	-0.737701475356	0.00104360333474201	1	1.72218146555494	down
Com_498_pos	Picolinic acid	2-ßÁà¤¼×Ëá	1.48	C6H5NO2	123.11	Organoheterocyclic compounds	ÓÐ»úÔÓ»·»¯ºÏÎï	"98-98-6"	4363000	4544000	5068000	8405000	8772000	7290000	0.571177504393673	-0.807988934391	0.00176239097883603	1	1.7039075941987	down
Com_629_pos	Protocatechualdehyde	Ô­¶ù²èÈ©	1.54	C7H6O3	138.12	Phenols And Its Derivatives	·ÓÀà¼°ÆäÑÜÉúÎï	"139-85-5"	27180	26670	23450	39030	44140	37920	0.638368155917087	-0.647539408312	0.00240561356256895	1	1.68823392896877	down
Com_515_pos	Hypoxanthine	´Î»ÆàÑßÊ	1.509	C5H4N4O	136.11	Nucleotide And Its Derivates	ºËÜÕËá¼°ÆäÑÜÉúÎï	"68-94-0"	21150000	18500000	19340000	32850000	28370000	28890000	0.654644323604483	-0.611216809523	0.00243239312771605	1	1.6907252883218	down
Com_331_pos	Kynurenic acid	È®ÄòËá	5.296	C10H7NO3	189.17	Organic Acid And Its Derivatives	ÓÐ»úËá¼°ÆäÑÜÉúÎï	"492-27-3"	18850	17160	25680	63090	110000	91410	0.233232514177694	-2.10015917096	0.00279506362629851	1	1.69369227285455	down
Com_655_pos	N-(3-Indolylacetyl)-L-Alanine	N-(3-ßÅßáÒÒõ£»ù)-L-±û°±Ëá	3.97	C13H14N2O3	246.26	Amino Acid And Its Derivatives	°±»ùËá¼°ÆäÑÜÉúÎï	"57105-39-2"	16280	14270	18920	41320	33540	30890	0.467801418439716	-1.09603185874	0.00313227066448828	1	1.67893355418371	down
Com_416_pos	1,4-Dihydro-1-Methyl-4-Oxo-3-Pyridinecarboxamide	1,4-¶þÇâ-1-¼×»ù-4-Ñõ´ú-3-ßÁà¤¼×õ£°·	1.69	C7H8N2O2	152.151	Pyridine And Its Derivatives	ßÁà¤¼°ÆäÑÜÉúÎï	"769-49-3"	10660000	7410000	7896000	24600000	23250000	18250000	0.392829046898638	-1.34802648431	0.00333151806739038	1	1.68069610135561	down
Com_340_pos	10-Formyl-Thf	¼×õ£ËÄÇâÒ¶Ëá	4.85	C20H23N7O7	473.4	Organoheterocyclic compounds	ÓÐ»úÔÓ»·»¯ºÏÎï	"2800-34-2"	106400	79280	98670	319800	542800	507300	0.207569895612818	-2.26833087373	0.00352317451237895	1	1.70982513240215	down
Com_660_pos	Oxypurinol	ôÇ»ùàÑßÊ	1.68	C5H4N4O2	152.11	Nucleotide And Its Derivates	ºËÜÕËá¼°ÆäÑÜÉúÎï	"2465-59-0"	3602000	2342000	2498000	9288000	8434000	6697000	0.345714402719194	-1.53234738629	0.0040188465892821	1	1.68044389501586	down
Com_456_pos	Phenylacetylglycine	N-±½»ùÒÒõ£¸Ê°±Ëá	6.322	C10H11NO3	193.2	Amino Acid And Its Derivatives	°±»ùËá¼°ÆäÑÜÉúÎï	"500-98-1"	524500	401100	594700	133500	216600	161100	2.9739827856025	1.57239629662	0.00432881295369136	1	1.66872200633491	up
Com_235_neg	Guanidinoacetic acid	ëÒ»ùÒÒËá	1.13	C3H7N3O2	117.107	Organic Acid And Its Derivatives	ÓÐ»úËá¼°ÆäÑÜÉúÎï	"352-97-6"	99510	72530	111900	35180	28600	20490	3.36940785570191	1.7524950725	0.00436781338716612	1	1.66851214490755	up
Com_632_pos	Biotin	ÉúÎïËØ	6.003	C10H16N2O3S	244.31	Vitamins	Î¬ÉúËØ	"58-85-5"	11290	8823	9773	49410	71390	96310	0.137653723918751	-2.86088445548	0.00477710115191502	1	1.72147772039106	down
Com_265_neg	Xanthine	»ÆàÑßÊ	1.714	C5H4N4O2	152.11	Nucleotide And Its Derivates	ºËÜÕËá¼°ÆäÑÜÉúÎï	"69-89-6"	4875000	3212000	3696000	10500000	10850000	7621000	0.406717061889476	-1.29790258138	0.00572431637642972	1	1.65008493749766	down
Com_150_neg	Taurocholic acid	Å£»Çµ¨Ëá	8.09	C26H45NO7S	515.7	Bile Acids	µ¨Ö­Ëá	"81-24-3"	8689	11880	11471	32470	33600	21580	0.365544780376497	-1.45187994324	0.00637785426550812	1	1.66122059932184	down
Com_683_pos	alpha-Nicotinamide adenine dinucleotide	¦Á-ÑÌõ£°·ÏÙàÑßÊ¶þºËÜÕËá	1.04	C21H27N7O14P2	663.425	Nucleotide And Its Derivates	ºËÜÕËá¼°ÆäÑÜÉúÎï	"7298-93-3"	199100	117000	118100	1225000	913800	2657000	0.0905375536928145	-3.465339864	0.0068820451222527	1	1.67953761289547	down
Com_45_neg	O-Desmethylnaproxen	(S)-2-(6-ôÇ»ù-2-ÝÁ)±ûËá	11.86	C13H12O3	216.233	Benzene and substituted derivatives	±½¼°ÆäÑÜÉúÎï	"52079-10-4"	89030	105200	106000	16440	13360	7755	7.99440820130475	2.99899123988	0.00783150819828132	1	1.719072981596	up
Com_464_pos	XMP	5'-Á×Ëá»ÆÔ­°±Ëá	1.43	C10H11N4O9P--	362.19	Nucleotide And Its Derivates	ºËÜÕËá¼°ÆäÑÜÉúÎï	"523-98-8"	6456	9196	6422	24440	14790	24280	0.347567312234294	-1.52463568792	0.00900759239226982	1	1.63806513972631	down
Com_75_neg	N alpha-Acetyl-L-Arginine	N¦Á-ÒÒõ£-L-¾«°±Ëá	1.03	C8H16N4O3	216.238	Amino Acid And Its Derivatives	°±»ùËá¼°ÆäÑÜÉúÎï	"155-84-0"	114100	87340	109300	194500	187900	170700	0.561815223286928	-0.831832377751	0.0092275294675193	1	1.67801111216064	down
Com_626_pos	S-adenosyl-L-methioninamine	S-ÏÙÜÕ-L-µ°°±Ëá°·	0.86	C15H22N6O5S	398.437	Amino Acid And Its Derivatives	°±»ùËá¼°ÆäÑÜÉúÎï	"91279-78-6"	20020	30050	26360	68120	71530	124500	0.289343176225629	-1.78914647442	0.00973304175957156	1	1.64821116153277	down
Com_166_neg	Uric Acid	ÄòËá	1.14	C5H4N4O3	168.11	Organic Acid And Its Derivatives	ÓÐ»úËá¼°ÆäÑÜÉúÎï	"69-93-2"	9127	7984	11830	117000	306200	448700	0.0331930267232481	-4.91297600147	0.00994537934405453	1	1.70558494509356	down
Com_320_pos	Carnitine-C5	Èâ¶¾¼î-C5	5.43			Carnitine	Èâ¼îÀà		3962000	1887000	3975000	811100	342300	721000	5.24114383269313	2.38988170139	0.0106196427004085	1	1.61037351448857	up
Com_600_pos	2-Methylbutyroylcarnitine	2-¼×»ù¶¡õ£Èâ¶¾¼î	5.45	C12H23NO4	245.315	Fatty Acyls	Ö¬·¾õ£Àà	"31023-25-3"	3255000	1573000	3373000	698500	294600	630100	5.05236569738788	2.33695906722	0.0116935636909617	1	1.60311047388166	up
Com_283_neg	Ala-Gln	L-±û°±õ£-L-¹È°±õ£°·	0.85	C8H15N3O4	217.22	Amino Acid And Its Derivatives	°±»ùËá¼°ÆäÑÜÉúÎï	"39537-23-0"	416500	421200	333800	988900	809900	638300	0.480694267777276	-1.05680849528	0.0132827755150344	1	1.62906920757648	down
Com_431_pos	Linoleoylcarnitine	ÑÇÓÍõ£»ùÈâ¼î	11.41	C25H45NO4	423.63	Carnitine	Èâ¼îÀà	"36816-10-1"	400100	484900	351100	976100	1488000	848700	0.373128471383724	-1.4222556464	0.0139273298930909	1	1.6336425115242	down
Com_286_neg	(S)-Leucic acid	ôÇ»ùÒì¼ºËáÒÒõ¥	6.404	C6H12O3	132.16	Organic Acid And Its Derivatives	ÓÐ»úËá¼°ÆäÑÜÉúÎï	"13748-90-8"	90540	61080	65590	170200	138500	117600	0.509523809523809	-0.972778531265	0.0141827842196093	1	1.5876990820739	down
Com_443_pos	N-METHYL (-)EPHEDRINE	N-¼×»ùÂé»Æ¼î	8.01	C11H17NO	179.259	Benzene and substituted derivatives	±½¼°ÆäÑÜÉúÎï	"552-79-4"	78880	110800	85060	55760	44900	35600	2.01629238221048	1.01170485897	0.0143791251019441	1	1.59509218844956	up
Com_170_neg	S-Sulfo-L-cysteine	S-»Ç»ù-L-°ëë×°±Ëá	0.92	C3H7NO5S2	201.221	Amino Acid And Its Derivatives	°±»ùËá¼°ÆäÑÜÉúÎï	"1637-71-4"	659400	592900	834000	436500	431200	332400	1.73843846346138	0.797792000036	0.0153909859585989	1	1.58039040671542	up
Com_557_pos	N-Acetyl-5-hydroxytryptamine	N-ÒÒõ£»ùÎåôÇÉ«°·	2.63	C12H14N2O2	218.25	Indole And Its Derivatives	ßÅßá¼°ÆäÑÜÉúÎï	"1210-83-9"	1193000	637700	1147000	284400	91380	105100	6.19218931958077	2.63044958102	0.0163627325613266	1	1.61722718202197	up
Com_617_pos	7,8-dihydro-L-Biopterin	7,8-¶þÇâL-ÉúÎïµûßÊ	1.85	C9H13N5O3	239.23	Organoheterocyclic compounds	ÓÐ»úÔÓ»·»¯ºÏÎï	"6779-87-9"	4003	6129	6563	21780	55350	72640	0.111470922080523	-3.16526067211	0.0170827511396695	1	1.64650500160348	down
Com_226_neg	5-Hydroxyhexanoic Acid	5-ôÇ»ù¼ºËá	6.36	C6H12O3	132.16	Fatty Acyls	Ö¬·¾õ£Àà	"185956-02-9"	93550	69230	69100	163600	145800	112000	0.550261034646417	-0.86181192343	0.0171715283822946	1	1.56967147401607	down
Com_374_pos	5-Aminosalicylate	5-°±»ùË®ÑîËá	1.68	C7H7NO3	153.135	Organic Acid And Its Derivatives	ÓÐ»úËá¼°ÆäÑÜÉúÎï	"89-57-6"	739500	459900	455500	1622000	1437000	1610000	0.354444206468195	-1.49636954609	0.0173450261413229	1	1.67992599700006	down
Com_212_neg	4-Hydroxyphenyllactate	¶ÔôÇ»ù±½ÈéËá	5.02	C9H10O4	182.173	Organic Acid And Its Derivatives	ÓÐ»úËá¼°ÆäÑÜÉúÎï	"6482-98-0"	96470	116500	81470	162800	217100	151800	0.553770923453075	-0.852638789993	0.0174262987482473	1	1.56801265955196	down
Com_492_pos	1-Methylhistidine	1-¼×»ù×é°±Ëá	0.84	C7H11N3O2	169.18	Amino Acid And Its Derivatives	°±»ùËá¼°ÆäÑÜÉúÎï	"332-80-9"	533500	456100	551300	285700	232200	174900	2.22416281755196	1.15326240293	0.017647084445564	1	1.64612435954403	up
Com_418_pos	Methyltestosterone	17-¦Á-¼×»ùØºÍª	14.44	C20H30O2	302.451	Hormones	¼¤ËØ	"58-18-4"	24460	55550	22320	132000	191400	100600	0.241344339622641	-2.050835104	0.0179530880763586	1	1.59475158348752	down
Com_434_pos	Oleoylcarnitine	ÓÍõ£Èâ¼î	11.9	C25H47NO4	425.645	Carnitine	Èâ¼îÀà	"38677-66-6"	370500	439100	327300	905300	1302000	714500	0.38910945307687	-1.36175206513	0.0191940358240291	1	1.62124461794899	down
Com_179_neg	N-Acetyl-L-methionine	N-ÒÒõ£-L-µ°°±Ëá	5.315	C7H13NO3S	191.25	Amino Acid And Its Derivatives	°±»ùËá¼°ÆäÑÜÉúÎï	"65-82-7"	158000	166200	193000	373900	391800	260300	0.504093567251462	-0.988236550684	0.0205666516449661	1	1.619427750135	down
Com_508_pos	2-Methylsuccinic Acid	¼×»ù¶¡¶þËá	0.94	C5H8O4	132.115	Organic Acid And Its Derivatives	ÓÐ»úËá¼°ÆäÑÜÉúÎï	"498-21-5"	118600	92090	123100	52300	34870	25100	2.97310056114723	1.5719682613	0.0207370281417641	1	1.62754105629122	up
Com_318_pos	Carnitine-C3	Èâ¶¾¼î-C3	2.56			Carnitine	Èâ¼îÀà		66110000	35570000	65430000	14680000	3585000	5647000	6.98854131816661	2.8049913608	0.0217566769673736	1	1.60700592159335	up
Com_284_neg	O-Aceyl-L-Serine	O-ÒÒõ£»ù-l-Ë¿°±Ëá	1.056	C5H9NO4	147.129	Amino Acid And Its Derivatives	°±»ùËá¼°ÆäÑÜÉúÎï	"5147-00-2"	72130	65560	94860	116200	151000	122600	0.596587993842996	-0.745193150733	0.0222124262163616	1	1.56090775799278	down
Com_262_neg	Ribitol	ºËÌÇ´¼	0.927	C5H12O5	152.15	Sugar Alcohols	ÌÇ´¼	"488-81-3"	16390	17660	11500	33110	31650	28870	0.486489373064189	-1.03951980395	0.0230422750721397	1	1.64727620389897	down
Com_512_pos	Dopamine HCl	ÑÎËá¶à°Í°·	1.5	C8H12ClNO2	189.64	Phenols And Its Derivatives	·ÓÀà¼°ÆäÑÜÉúÎï	"62-31-7"	123400	72070	63470	276500	234300	209900	0.359289579575413	-1.47678100122	0.0230999010972568	1	1.62583028942345	down
Com_666_pos	Propionyl-L-carnitine	±ûõ£Èâ¼î	2.57	C10H19NO4	217.26	Carnitine	Èâ¼îÀà	"17298-37-2"	13910000	7342000	13670000	3236000	777300	1206000	6.69093556607208	2.7422079511	0.0236304043564492	1	1.59716623093601	up
Com_519_pos	Methionine	µ°°±Ëá	1.46	C5H11NO2S	149.211	Amino Acid And Its Derivatives	°±»ùËá¼°ÆäÑÜÉúÎï	"59-51-8"	40070000	38760000	42080000	66010000	64500000	52150000	0.661940216796233	-0.595227169133	0.0236952620523251	1	1.64069124432978	down
Com_259_neg	Cytidine 3'-phosphate	°ûà¤-3'-µ¥Á×Ëá	1.22	C9H14N3O8P	323.197	Nucleotide And Its Derivates	ºËÜÕËá¼°ÆäÑÜÉúÎï	"84-52-6"	31550	18250	27540	54250	63410	43750	0.4791524688681	-1.06144329262	0.0247543625105809	1	1.55795434855577	down
Com_376_pos	H-Trp-NH2.HCl	L-É«°±õ£°·ÑÎËáÑÎ	4.587	C11H14ClN3O	239.7	Amino Acid And Its Derivatives	°±»ùËá¼°ÆäÑÜÉúÎï	"5022-65-1"	523000	441100	511500	802000	1047000	713200	0.575911326204043	-0.796081399702	0.0255552989860752	1	1.59557168703062	down
Com_611_pos	L-Alanyl-L-Lysine	L-±û°±õ£-Àµ°±Ëá	2.57	C9H19N3O3	217.265	Amino Acid And Its Derivatives	°±»ùËá¼°ÆäÑÜÉúÎï	"5051-06-9"	687300	352000	667900	150400	32320	56940	7.12342485187349	2.83257103738	0.0255587375191275	1	1.59152844593372	up
Com_230_neg	Adenosine5'-diphosphoglucose	5'-¶þÁ×ËáÆÏÌÑÌÇÏÙÜÕ¶þÄÆÑÎ	1.02	C16H23N5Na2O15P2	633.305	Nucleotide And Its Derivates	ºËÜÕËá¼°ÆäÑÜÉúÎï	"102129-65-7"	3707	4761	7079	10250	15510	9988	0.434905449255902	-1.20122630937	0.0259324452529329	1	1.53732759357026	down
Com_222_neg	2,4-Dihydroxybenzoic Acid	2,4-¶þôÇ»ù±½¼×Ëá	1.7	C7H6O4	154.12	Benzoic Acid And Its Derivatives	±½¼×Ëá¼°ÆäÑÜÉúÎï	"89-86-1"	6031	7104	7956	18410	23260	12220	0.391371311931713	-1.35339008663	0.0261190004911754	1	1.60421150886035	down
Com_53_neg	allantoate	ÄòÄÒËá	1.06	C4H8N4O4	176.131	Organic Acid And Its Derivatives	ÓÐ»úËá¼°ÆäÑÜÉúÎï		13050	12510	10910	16750	23850	18800	0.613973063973064	-0.703752731352	0.0262867506927479	1	1.58046586792219	down
Com_484_pos	Nicotinic Acid	ÑÌËá	1.478	C6H5NO2	123.11	Vitamins	Î¬ÉúËØ	"59-67-6"	4476000	4331000	6132000	8311000	9004000	7427000	0.603791124403848	-0.727878545178	0.0263181422087546	1	1.58565953129234	down
Com_25_neg	Hydroxyphenyllactic acid	ôÇ±½»ùÈéËá	5.07	C9H10O4	182.17	Organic Acid And Its Derivatives	ÓÐ»úËá¼°ÆäÑÜÉúÎï	"306-23-0"	69490	87920	66540	135800	166400	105300	0.549570552147239	-0.86362339315	0.0265403392066617	1	1.55112600078425	down
Com_645_pos	S-Adenosyl-L-homocysteine	S-(5'-ÏÙÜÕ)-L-¸ß°ëë×°±Ëá	1.84	C14H20N6O5S	384.411	Amino Acid And Its Derivatives	°±»ùËá¼°ÆäÑÜÉúÎï	"979-92-0"	446300	368500	329000	930500	709600	561900	0.519436875567666	-0.944979658248	0.02776446124177	1	1.55340187758713	down
Com_599_pos	dAMP	2'-ÍÑÑõÏÙÜÕ-5'-µ¥Á×Ëá	1.47	C10H14N5O6P	331.222	Nucleotide And Its Derivates	ºËÜÕËá¼°ÆäÑÜÉúÎï	"653-63-4"	50200	39740	19640	138800	109400	379200	0.174657315906917	-2.51740102042	0.0281970810914393	1	1.52817144263011	down
Com_104_neg	Ethylmalonate	ÒÒ»ù±û¶þËá	6.37	C5H8O4	132.115	Organic Acid And Its Derivatives	ÓÐ»úËá¼°ÆäÑÜÉúÎï	"601-75-2"	15630	10240	13720	29310	24560	18750	0.545166620765629	-0.87523086277	0.028439060759508	1	1.5110095365518	down
Com_327_pos	Glu-Glu	¹È°±õ£-¹È°±Ëá	1.0	C10H16N2O7	276.243	Amino Acid And Its Derivatives	°±»ùËá¼°ÆäÑÜÉúÎï	"3929-61-1"	247300	290500	139500	639200	665100	454700	0.385048322910745	-1.37688858194	0.0285634935290807	1	1.56728825722337	down
Com_608_pos	L-Saccharopine	L-½ÍÄ¸°±Ëá	1.03	C11H20N2O6	276.286	Amino Acid And Its Derivatives	°±»ùËá¼°ÆäÑÜÉúÎï	"997-68-2"	629000	554900	592000	1080000	1115000	800400	0.592875742805635	-0.754198324049	0.0293094996114664	1	1.6130055599637	down
Com_473_pos	Ergosterol	Âó½Ç¹Ì´¼	11.13	C28H44O	396.648	Hormones	¼¤ËØ	"57-87-4"	34510	50970	65520	82430	125400	117700	0.463858937732313	-1.108241955	0.0310422168438064	1	1.5239132125656	down
Com_704_pos	4-aminobutyrate	4-°±»ù¶¡Ëáõ¥	0.84	C4H9NO2	103.12	Organic Acid And Its Derivatives	ÓÐ»úËá¼°ÆäÑÜÉúÎï		217800	172400	236500	378800	658700	382400	0.44136911050074	-1.17994242967	0.0310670255674035	1	1.56035526551845	down
Com_394_pos	L-Homocitrulline	L-¸ß¹Ï°±Ëá	0.972	C7H15N3O3	189.21	Amino Acid And Its Derivatives	°±»ùËá¼°ÆäÑÜÉúÎï	"1190-49-4"	182000	162500	179200	886800	553600	396000	0.285177521237203	-1.81006782726	0.0333951991074029	1	1.63637442761779	down
Com_46_neg	Nelarabine	ÄÎÀ­±õ	4.11	C11H15N5O5	297.267	Others	ÆäËü	"121032-29-9"	29030	32700	36370	57380	69060	44150	0.575063016589484	-0.798208036674	0.0347207393858191	1	1.54959206762625	down
Com_98_neg	Dihydroxyacetone phosphate	Á×Ëá¶þôÇ»ù±ûÍª	0.9	C3H7O6P	170.058	Carbohydrates And Its Derivatives	ÌÇÀà¼°ÆäÑÜÉúÎï	"57-04-5"	652800	543500	540600	432700	299900	390900	1.54597240765465	0.62851457043	0.0354765775207285	1	1.5301557084763	up
Com_62_neg	ADP-ribose	ADPºËÌÇ	1.05	C15H23N5O14P2	591.315	Nucleotide And Its Derivates	ºËÜÕËá¼°ÆäÑÜÉúÎï	"20762-30-5"	18290	12050	13150	52310	30880	89060	0.252481857764877	-1.98574836901	0.0361190635941246	1	1.56916726697837	down
Com_391_pos	11-Ketoetiocholanolone	11-Íª±¾µ¨Íé´¼Íª	15.04	C19H28O3	304.424	Hormones	¼¤ËØ	"739-27-5"	234700	355700	246600	523300	1032000	539100	0.399637127578304	-1.32323747451	0.0367668678511506	1	1.52002775500086	down
Com_690_pos	Creatine	¼¡Ëá	0.94	C4H9N3O2	131.133	Organic Acid And Its Derivatives	ÓÐ»úËá¼°ÆäÑÜÉúÎï	"57-00-1"	3335000	2440000	3185000	1566000	903900	633100	2.88752819851756	1.52983503542	0.0381569321263311	1	1.57311419364155	up
Com_399_pos	Glycyl-L-valine	¸Ê°±õ£-L-çÓ°±Ëá	2.077	C7H14N2O3	174.2	Amino Acid And Its Derivatives	°±»ùËá¼°ÆäÑÜÉúÎï	"1963-21-9"	520600	662100	551800	1278000	1277000	795600	0.51766847728765	-0.949899624951	0.038680176280866	1	1.54696508832423	down
Com_520_pos	3-Aminoisobutyric acid	3-°±»ùÒì¶¡Ëá	0.931	C4H9NO2	103.12	Amino Acid And Its Derivatives	°±»ùËá¼°ÆäÑÜÉúÎï	"144-90-1"	269700	259900	284100	465800	495300	353500	0.618971550281454	-0.692054994351	0.0387130468527159	1	1.60096362325032	down
Com_680_pos	glutathione disulfide	L-¹Èë×¸ÊëÄ	1.81	C20H32N6O12S2	612.631	Amino Acid And Its Derivatives	°±»ùËá¼°ÆäÑÜÉúÎï	"27025-41-8"	6715	4807	6384	14610	8225	12090	0.512698639942734	-0.963817024245	0.0399962755925962	1	1.50349232507159	down
Com_635_pos	Digitoxigenine	ÑóµØ»Æ¶¾ÜÕ	6.12	C23H34O4	374.5	Steroids and steroid derivatives	Àà¹Ì´¼¼°ÆäÑÜÉúÎï	"143-62-4"	242900	211000	241100	161500	97070	120800	1.83198460605741	0.873407380696	0.0413798449132868	1	1.57695777739911	up
Com_302_neg	9-HOTrE	9-ôÇ»ùÊ®°ËÌ¼ÈýÏ©Ëá	12.07	C18H30O3	294.429	Fatty Acyls	Ö¬·¾õ£Àà	"89886-42-0"	5034	10160	8202	16570	35290	15370	0.347999405027517	-1.52284325538	0.0416882389636183	1	1.46804764940016	down
Com_472_pos	Ergosta-5,7,9(11),22-Tetraen-3-beta-Ol	È¥ÇâÂó½Ç¹Ì´¼	11.13	C28H42O	394.632	Hormones	¼¤ËØ	"516-85-8"	2101000	3261000	3445000	4164000	5803000	5797000	0.558678000507485	-0.839911083587	0.0418349272635298	1	1.47940362540508	down
Com_120_neg	Allitol	ËâÌÇ´¼	0.91	C6H14O6	182.172	Sugar Alcohols	ÌÇ´¼	"488-44-8"	8537	5964	5137	12620	9233	16660	0.509905746111703	-0.971697499145	0.0433391956047132	1	1.45390171164044	down
Com_413_pos	16alpha-Hydroxytestosterone	16¦Á-ôÇØºçÞÍª	15.01	C19H28O3	304.424	Hormones	¼¤ËØ	"63-01-4"	93890	208600	106200	262400	479200	276800	0.401305970149254	-1.31722547592	0.0435064194898454	1	1.46314392411669	down
Com_370_pos	R-Aminobutyrate	R-3-°±»ù¶¡Ëá	0.91	C4H9NO2	103.12	Organic Acid And Its Derivatives	ÓÐ»úËá¼°ÆäÑÜÉúÎï	"3775-73-3"	162400	135900	168100	274800	416800	237900	0.501775147928994	-0.994887076606	0.0440070072415545	1	1.54536998277005	down
Com_662_pos	N7-Methylguanosine	7-¼×»ùÄñÜÕ	4.15	C11H17N5O5	298.28	Nucleotide And Its Derivates	ºËÜÕËá¼°ÆäÑÜÉúÎï	"20244-86-4"	333000	353300	397800	691900	724000	470000	0.574844901638475	-0.798755338518	0.0451472095451324	1	1.54439845324312	down
Com_405_pos	5-Hydroxyindoleacetate	5-ôÇ»ùßÅßá-3-ÒÒËá	5.58	C10H9NO3	191.058	Indole And Its Derivatives	ßÅßá¼°ÆäÑÜÉúÎï	"54-16-0"	18760	21210	24750	52920	47150	29520	0.499421251639787	-1.00167088199	0.0468148173807681	1	1.51914415864532	down
Com_119_neg	Glycylglycine	Ë«¸ÊëÄ	0.8	C4H8N2O3	132.12	Amino Acid And Its Derivatives	°±»ùËá¼°ÆäÑÜÉúÎï	"556-50-3"	274100	287100	287700	470100	572400	381500	0.596137640449438	-0.746282626166	0.0477452356254855	1	1.59247573654794	down
Com_378_pos	beta-Alanine methyl ester	3-°±»ù±ûËá¼×õ¥	0.98	C4H9NO2	103.12	Amino Acid And Its Derivatives	°±»ùËá¼°ÆäÑÜÉúÎï	"4138-35-6"	1304000	1150000	1342000	2160000	3343000	1970000	0.507961996520808	-0.977207529941	0.0479507873186448	1	1.55967057634374	down
Com_351_pos	Gly-Tyr	¸Ê°±õ£-ÀÒ°±Ëá	3.09	C11H14N2O4	238.24	Amino Acid And Its Derivatives	°±»ùËá¼°ÆäÑÜÉúÎï	"658-79-7"	1645000	1861000	1475000	4558000	3325000	2426000	0.483170045591231	-1.04939707817	0.0481174917480266	1	1.53881117262535	down
Com_606_pos	L-Cystathionine	L-ë×ÁòÃÑ	0.84	C7H14N2O4S	222.262	Amino Acid And Its Derivatives	°±»ùËá¼°ÆäÑÜÉúÎï	"56-88-2"	899600	822000	788600	2821000	1889000	1393000	0.41130591512371	-1.28171627503	0.049031760845894	1	1.57926712496336	down
