# Supplementary material for: Comparative Metabolome Analyses of Ivermectin-Resistant and -Susceptible Strains of Haemonchus contortus
Source: Animals (Basel). 2023 Jan 28;13(3):456. doi: 10.3390/ani13030456 (PMC9913829; doi:10.3390/ani13030456)
Supplement: Supplementary file 1 [file animals-13-00456-s001.zip › Table S4-R.vs.S_all_kegg_enrichment.xls]

MapID	MapTitle	Pvalue	Padjust	x	y	n	N	EnrichDirect	MetaIDs	kegg_cpd_id
map00230	Purine metabolism	0.005644683	0.299168212	8	27	34	299	Over	Uric Acid, Xanthine, XMP, Hypoxanthine, allantoate, dAMP, ADP-ribose, Glycine	cpd:C00366,cpd:C00385,cpd:C00655,cpd:C00262,cpd:C00499,cpd:C00360,cpd:C00301,cpd:C00037
map00740	Riboflavin metabolism	0.035063435	0.544700392	2	3	34	299	Over	Ribitol, Vitamin B2	cpd:C00474,cpd:C00255
map00260	Glycine, serine and threonine metabolism	0.040584605	0.544700392	5	18	34	299	Over	Guanidinoacetic acid, Sarcosine, L-Cystathionine, Creatine, Glycine	cpd:C00581,cpd:C00213,cpd:C02291,cpd:C00300,cpd:C00037
map01230	Biosynthesis of amino acids	0.041109464	0.544700392	8	35	34	299	Over	S-Sulfo-L-cysteine, Methionine, L-Cystathionine, L-Saccharopine, S-Adenosyl-L-homocysteine, L-Alanine, Glycine, Dihydroxyacetone phosphate	cpd:C05824,cpd:C00073;cpd:C01733,cpd:C02291,cpd:C00449,cpd:C00021,cpd:C00041,cpd:C00037,cpd:C00111
map00380	Tryptophan metabolism	0.061177139	0.546682354	4	14	34	299	Over	Kynurenic acid, 5-Hydroxyindoleacetate, Picolinic acid, N-Acetyl-5-hydroxytryptamine	cpd:C01717,cpd:C05635,cpd:C10164,cpd:C00978
map00270	Cysteine and methionine metabolism	0.061888568	0.546682354	5	20	34	299	Over	S-Sulfo-L-cysteine, Methionine, L-Cystathionine, S-Adenosyl-L-homocysteine, L-Alanine	cpd:C05824,cpd:C00073;cpd:C01733,cpd:C02291,cpd:C00021,cpd:C00041
map00120	Primary bile acid biosynthesis	0.100861732	0.669639539	2	5	34	299	Over	Taurocholic acid, Glycine	cpd:C05122,cpd:C00037
map00450	Selenocompound metabolism	0.113712375	0.669639539	1	1	34	299	Over	L-Alanine	cpd:C00041
map05133	Pertussis	0.113712375	0.669639539	1	1	34	299	Over	Nicotinic Acid	cpd:C00253
map00100	Steroid biosynthesis	0.214832439	0.832484226	1	2	34	299	Over	Ergosterol	cpd:C01694
map00561	Glycerolipid metabolism	0.214832439	0.832484226	1	2	34	299	Over	Dihydroxyacetone phosphate	cpd:C00111
map04979	Cholesterol metabolism	0.214832439	0.832484226	1	2	34	299	Over	Taurocholic acid	cpd:C05122
map04978	Mineral absorption	0.227424559	0.832484226	2	8	34	299	Over	Methionine, L-Alanine	cpd:C00073;cpd:C01733,cpd:C00041
map00232	Caffeine metabolism	0.304716941	0.832484226	1	3	34	299	Over	Xanthine	cpd:C00385
map00440	Phosphonate and phosphinate metabolism	0.304716941	0.832484226	1	3	34	299	Over	Glycine	cpd:C00037
map00040	Pentose and glucuronate interconversions	0.317389238	0.832484226	2	10	34	299	Over	Ribitol, Dihydroxyacetone phosphate	cpd:C00474,cpd:C00111
map00430	Taurine and hypotaurine metabolism	0.317389238	0.832484226	2	10	34	299	Over	Taurocholic acid, L-Alanine	cpd:C05122,cpd:C00041
map00760	Nicotinate and nicotinamide metabolism	0.361854605	0.832484226	2	11	34	299	Over	Nicotinic Acid, Dihydroxyacetone phosphate	cpd:C00253,cpd:C00111
map04977	Vitamin digestion and absorption	0.361854605	0.832484226	2	11	34	299	Over	Vitamin B2, Biotin	cpd:C00255,cpd:C00120
map00130	Ubiquinone and other terpenoid-quinone biosynthesis	0.384580536	0.832484226	1	4	34	299	Over	4-Hydroxyphenyllactate	cpd:C03672
map00564	Glycerophospholipid metabolism	0.384580536	0.832484226	1	4	34	299	Over	Dihydroxyacetone phosphate	cpd:C00111
map00780	Biotin metabolism	0.384580536	0.832484226	1	4	34	299	Over	Biotin	cpd:C00120
map04122	Sulfur relay system	0.384580536	0.832484226	1	4	34	299	Over	L-Alanine	cpd:C00041
map04216	Ferroptosis	0.384580536	0.832484226	1	4	34	299	Over	glutathione disulfide	cpd:C00127
map01100	Metabolic pathways	0.40561918	0.832484226	27	215	34	299	Over	Taurocholic acid, Uric Acid, Guanidinoacetic acid, Ribitol, Xanthine, Kynurenic acid, Sarcosine, Vitamin B2, 5-Hydroxyindoleacetate, XMP, Ergosterol, Nicotinic Acid, Picolinic acid, Hypoxanthine, Methionine, allantoate, N-Acetyl-5-hydroxytryptamine, dAMP, L-Cystathionine, L-Saccharopine, Biotin, S-Adenosyl-L-homocysteine, L-Alanine, Creatine, Glycine, 3'-Dephospho-CoA, Dihydroxyacetone phosphate	cpd:C05122,cpd:C00366,cpd:C00581,cpd:C00474,cpd:C00385,cpd:C01717,cpd:C00213,cpd:C00255,cpd:C05635,cpd:C00655,cpd:C01694,cpd:C00253,cpd:C10164,cpd:C00262,cpd:C00073;cpd:C01733,cpd:C00499,cpd:C00978,cpd:C00360,cpd:C02291,cpd:C00449,cpd:C00120,cpd:C00021,cpd:C00041,cpd:C00300,cpd:C00037,cpd:C00882,cpd:C00111
map00970	Aminoacyl-tRNA biosynthesis	0.423049467	0.832484226	3	17	34	299	Over	Methionine, L-Alanine, Glycine	cpd:C00073;cpd:C01733,cpd:C00041,cpd:C00037
map00562	Inositol phosphate metabolism	0.455510237	0.832484226	1	5	34	299	Over	Dihydroxyacetone phosphate	cpd:C00111
map00860	Porphyrin and chlorophyll metabolism	0.455510237	0.832484226	1	5	34	299	Over	Glycine	cpd:C00037
map04726	Serotonergic synapse	0.455510237	0.832484226	1	5	34	299	Over	5-Hydroxyindoleacetate	cpd:C05635
map04918	Thyroid hormone synthesis	0.518478441	0.845577698	1	6	34	299	Over	glutathione disulfide	cpd:C00127
map00051	Fructose and mannose metabolism	0.574354663	0.845577698	1	7	34	299	Over	Dihydroxyacetone phosphate	cpd:C00111
map00300	Lysine biosynthesis	0.574354663	0.845577698	1	7	34	299	Over	L-Saccharopine	cpd:C00449
map00640	Propanoate metabolism	0.574354663	0.845577698	1	7	34	299	Over	Dihydroxyacetone phosphate	cpd:C00111
map00730	Thiamine metabolism	0.574354663	0.845577698	1	7	34	299	Over	Glycine	cpd:C00037
map05230	Central carbon metabolism in cancer	0.633497577	0.887961282	2	12	34	299	Over	Methionine, L-Alanine	cpd:C00073;cpd:C01733,cpd:C00041
map00310	Lysine degradation	0.648608885	0.887961282	2	13	34	299	Over	L-Saccharopine, Glycine	cpd:C00449,cpd:C00037
map00480	Glutathione metabolism	0.665242784	0.887961282	2	14	34	299	Over	glutathione disulfide, Glycine	cpd:C00127,cpd:C00037
map04974	Protein digestion and absorption	0.70102632	0.887961282	2	16	34	299	Over	Methionine, L-Alanine	cpd:C00073;cpd:C01733,cpd:C00041
map04976	Bile secretion	0.70102632	0.887961282	2	16	34	299	Over	Taurocholic acid, Uric Acid	cpd:C05122,cpd:C00366
map00330	Arginine and proline metabolism	0.734228778	0.904979657	3	23	34	299	Over	Guanidinoacetic acid, Sarcosine, Creatine	cpd:C00581,cpd:C00213,cpd:C00300
map00010	Glycolysis / Gluconeogenesis	1	1	1	8	34	299	Over	Dihydroxyacetone phosphate	cpd:C00111
map01200	Carbon metabolism	1	1	3	25	34	299	Over	L-Alanine, Glycine, Dihydroxyacetone phosphate	cpd:C00041,cpd:C00037,cpd:C00111
map01523	Antifolate resistance	1	1	1	8	34	299	Over	Methionine	cpd:C00073;cpd:C01733
